# Supplementary material for: 9-(4-Methyl­phenoxy­carbon­yl)-10-methyl­acridinium trifluoro­methane­sulfonate
Source: Acta Crystallogr Sect E Struct Rep Online. 2010 May 12;66(Pt 6):o1311–2. doi: 10.1107/S1600536810016302 (PMC2979660; doi:10.1107/S1600536810016302)
Supplement: Supplementary file 2 [file e-66-o1311-Isup2.hkl]

# 
# h,k,l, Fc-squared, Fo-squared, sigma(Fo-squared) and status flag 
# 
data_I
_shelx_title ' DT210310 in P2(1)/n' 
_shelx_refln_list_code          4 
_shelx_F_calc_maximum      227.95 
_exptl_crystal_F_000       984.00 
_reflns_d_resolution_high  0.8393 
 
loop_ 
 _symmetry_equiv_pos_as_xyz 
 'x, y, z' 
 '-x+1/2, y+1/2, -z+1/2' 
 '-x, -y, -z' 
 'x-1/2, -y-1/2, z-1/2' 
 
_cell_length_a    13.2686 
_cell_length_b     8.4788 
_cell_length_c    20.4078 
_cell_angle_alpha  90.000 
_cell_angle_beta  106.749 
_cell_angle_gamma  90.000 
 
_shelx_F_squared_multiplier     1.000 
 
loop_ 
 _refln_index_h 
 _refln_index_k 
 _refln_index_l 
 _refln_F_squared_calc 
 _refln_F_squared_meas 
 _refln_F_squared_sigma 
 _refln_observed_status 
   2   0   0     9604.38     9701.48     53.64 o 
   4   0   0      793.38      904.48     16.81 o 
   6   0   0     1341.97     1249.97     64.57 o 
   8   0   0     1237.15     1065.63    147.58 o 
  10   0   0     1611.26     1673.24     41.58 o 
  12   0   0       50.17       32.75     22.45 o 
  14   0   0        4.37       -2.37     37.20 o 
   2   1   0      765.07      737.17     17.46 o 
   3   1   0    11158.98    10552.32     48.89 o 
   4   1   0      320.66      302.03      8.53 o 
   5   1   0       48.50       33.76      6.67 o 
   6   1   0      627.63      634.89     21.25 o 
   7   1   0        2.00       -0.29     11.59 o 
   8   1   0        9.80       10.09     15.58 o 
   9   1   0      893.53      875.95     34.49 o 
  10   1   0       24.84       26.94      7.89 o 
  11   1   0      137.03       91.70      9.94 o 
  12   1   0       20.90       33.66     23.14 o 
  13   1   0      109.26       87.83     25.28 o 
  14   1   0        4.18        1.05     20.30 o 
  15   1   0        1.00        5.63     23.01 o 
   0   2   0     2612.87     3044.86     36.91 o 
   1   2   0     8913.81     9702.32    112.29 o 
   2   2   0     1875.78     1885.78     24.48 o 
   3   2   0       57.32       62.79     16.53 o 
   4   2   0     3801.54     3969.45     49.63 o 
   5   2   0     1354.70     1458.73     26.90 o 
   6   2   0     3888.92     4028.69     53.24 o 
   7   2   0        0.55        4.71      9.59 o 
   8   2   0      172.82      173.35     11.82 o 
   9   2   0        7.53       17.56     14.42 o 
  10   2   0       79.45       85.81     20.46 o 
  11   2   0       12.53       28.09     20.74 o 
  12   2   0        4.11       22.19     22.69 o 
  13   2   0        5.14       25.43     24.59 o 
  14   2   0        3.85       16.93     25.41 o 
   1   3   0        4.39        8.41      8.66 o 
   2   3   0      208.10      190.83     14.69 o 
   3   3   0     4260.57     4292.42     29.71 o 
   4   3   0      237.63      219.87     14.25 o 
   5   3   0      495.02      478.99     17.40 o 
   6   3   0       27.62       22.22      9.46 o 
   7   3   0      312.79      365.30     13.12 o 
   8   3   0       88.69       77.32     10.70 o 
   9   3   0       78.80       64.35     13.84 o 
  10   3   0      363.87      312.53     18.10 o 
  11   3   0        0.41        4.55     24.14 o 
  12   3   0       29.51        9.21     25.01 o 
  13   3   0       29.66       31.28     27.18 o 
  14   3   0        1.12       14.67     28.06 o 
   0   4   0     1473.75     1349.87     28.56 o 
   1   4   0       50.13       47.10     10.21 o 
   2   4   0       13.95       29.64     11.41 o 
   3   4   0       57.53       65.48     13.48 o 
   4   4   0      391.40      393.40     15.83 o 
   5   4   0        1.70        9.88     11.21 o 
   6   4   0       14.33       17.86     11.98 o 
   7   4   0       73.93       73.14     13.16 o 
   8   4   0        0.85       12.62     12.56 o 
   9   4   0      385.31      417.96     28.05 o 
  10   4   0      159.60      195.28     18.29 o 
  11   4   0      125.48      121.50     17.63 o 
  12   4   0        2.13       17.98     25.33 o 
  13   4   0       13.84       36.75     27.82 o 
   1   5   0      200.03      211.80     12.83 o 
   2   5   0       71.93       65.08     11.86 o 
   3   5   0       17.50       34.60     11.83 o 
   4   5   0      260.48      260.28     15.59 o 
   5   5   0     1633.42     1639.72     37.99 o 
   6   5   0       86.84       94.91     15.28 o 
   7   5   0       74.88       83.36     15.79 o 
   8   5   0       40.64       42.06     19.51 o 
   9   5   0      326.49      345.84     21.29 o 
  10   5   0        6.06       18.14     18.49 o 
  11   5   0       57.02       76.20     20.81 o 
  12   5   0        2.21       10.97     34.48 o 
  13   5   0        1.40       14.04     39.18 o 
   0   6   0      230.41      232.15     20.71 o 
   1   6   0      388.41      343.23     19.98 o 
   2   6   0      425.61      424.49     22.41 o 
   3   6   0      983.34      984.90     23.01 o 
   4   6   0      426.47      437.50     19.32 o 
   5   6   0       64.19       75.80     17.68 o 
   6   6   0      643.83      601.60     42.74 o 
   7   6   0      243.31      249.53     23.16 o 
   8   6   0      456.99      471.42     26.50 o 
   9   6   0      185.41      161.83     28.22 o 
  10   6   0      117.77      141.74     22.25 o 
  11   6   0       12.40       25.59     20.90 o 
  12   6   0        1.59       27.48     30.98 o 
   1   7   0        1.70       13.95     14.04 o 
   2   7   0       23.06       36.98     16.83 o 
   3   7   0       90.93       92.05     19.02 o 
   4   7   0      158.66      147.67     20.18 o 
   5   7   0      305.69      360.47     26.06 o 
   6   7   0      117.00      117.07     28.20 o 
   7   7   0        6.22       18.70     27.44 o 
   8   7   0      209.19      210.33     33.34 o 
   9   7   0        7.94       16.66     50.26 o 
  10   7   0        5.80       27.49     27.90 o 
   0   8   0      112.21      140.75     24.87 o 
   1   8   0        3.94       13.71     16.04 o 
   2   8   0      147.37      198.64     24.22 o 
   3   8   0       10.37       16.97     18.31 o 
   4   8   0        6.56       31.04     19.75 o 
   5   8   0        7.12        3.54     27.36 o 
   6   8   0        0.01       34.94     27.82 o 
   7   8   0       27.95       50.39     31.75 o 
   8   8   0      184.78      177.46     33.93 o 
   9   8   0        1.79        7.16     33.71 o 
   1   9   0      140.55      155.07     30.31 o 
   2   9   0        0.12       15.09     23.77 o 
   3   9   0       24.58       30.33     21.54 o 
   4   9   0       33.09       64.53     22.37 o 
   5   9   0        4.62       -6.13     30.54 o 
   6   9   0        5.66       51.21     31.99 o 
   0  10   0       83.57       67.45     36.41 o 
   1  10   0       18.37       39.68     25.62 o 
   2  10   0        0.36       37.82     23.13 o 
 -15   0   1       27.75       54.39     40.53 o 
 -13   0   1      189.19      198.89     41.46 o 
 -11   0   1      387.39      353.57     27.03 o 
  -9   0   1       42.26       32.50     23.37 o 
  -7   0   1      931.00     1030.88     50.60 o 
  -5   0   1     1078.20     1073.03     21.67 o 
  -3   0   1     4749.65     4407.02     40.71 o 
   3   0   1     2840.02     2716.99     40.85 o 
   5   0   1     3843.21     3790.48     27.68 o 
   7   0   1      220.12      205.33     17.72 o 
   9   0   1       35.93       23.73      8.51 o 
  11   0   1      230.93      154.40     22.59 o 
  13   0   1       57.35       47.61     24.91 o 
 -15   1   1        3.22       33.58     22.68 o 
 -14   1   1       17.61       32.48     21.18 o 
 -13   1   1       11.58       16.74     23.53 o 
 -12   1   1       70.69       39.38     22.67 o 
 -11   1   1       25.08       14.85     23.93 o 
 -10   1   1      434.77      402.39     45.50 o 
  -9   1   1        1.93       15.05     18.32 o 
  -8   1   1      680.32      754.72     40.94 o 
  -7   1   1        6.75       23.15     11.35 o 
  -6   1   1     2664.95     2648.21     40.02 o 
  -5   1   1      128.03      129.96      6.35 o 
  -4   1   1     3352.80     3405.81     26.53 o 
  -3   1   1        6.73       34.08     12.17 o 
  -2   1   1     5855.41     6681.02     67.66 o 
   1   1   1     8378.11     8067.22     59.51 o 
   2   1   1     3287.99     3442.84     19.70 o 
   3   1   1     6572.52     6594.02     44.15 o 
   4   1   1     1341.51     1297.82     24.12 o 
   5   1   1      370.19      325.21      8.41 o 
   6   1   1      534.40      519.38     16.67 o 
   7   1   1       46.71       40.37      9.04 o 
   8   1   1      104.27       93.74     10.96 o 
   9   1   1       51.85       35.13      9.10 o 
  10   1   1        8.25        2.08      9.77 o 
  11   1   1       56.87       42.10      9.68 o 
  12   1   1        1.34       -7.52     22.66 o 
  13   1   1        0.01       10.48     22.81 o 
  14   1   1       39.47       44.71     21.03 o 
 -15   2   1        3.02       31.51     36.97 o 
 -14   2   1        2.02       25.86     25.12 o 
 -13   2   1       66.42       92.10     25.34 o 
 -12   2   1      126.80       91.89     13.55 o 
 -11   2   1      582.65      621.73     92.30 o 
 -10   2   1       85.41       66.37     21.87 o 
  -9   2   1     1071.05     1064.45     32.45 o 
  -8   2   1      190.01      204.97     10.39 o 
  -7   2   1     1343.46     1250.38     21.50 o 
  -6   2   1     2365.16     2516.68     31.28 o 
  -5   2   1        0.46        4.49      8.76 o 
  -4   2   1       54.15       70.61     11.67 o 
  -3   2   1     1624.38     1576.65     28.20 o 
  -2   2   1      222.12      196.00     19.44 o 
  -1   2   1     7122.03     8375.29    105.95 o 
   0   2   1      210.60      227.08      9.39 o 
   1   2   1      691.39      712.56     13.08 o 
   2   2   1     2045.73     2022.26     23.54 o 
   3   2   1      260.69      278.90      9.65 o 
   4   2   1     3031.11     3081.62     23.35 o 
   5   2   1     1839.57     1947.49     25.30 o 
   6   2   1       49.55       51.95      9.62 o 
   7   2   1       26.91       33.95     10.02 o 
   8   2   1      172.91      194.72     15.74 o 
   9   2   1       35.65       54.06     17.65 o 
  10   2   1        2.53       38.09     19.15 o 
  11   2   1        0.11        5.05     21.81 o 
  12   2   1       56.79       49.03     22.54 o 
  13   2   1        2.25       30.14     23.40 o 
  14   2   1        0.20       12.88     25.93 o 
 -14   3   1       50.08       73.86     29.84 o 
 -13   3   1       27.48       25.77     25.39 o 
 -12   3   1        2.52       -3.79     29.87 o 
 -11   3   1       34.50       18.24     23.97 o 
 -10   3   1      264.84      253.81     15.59 o 
  -9   3   1      829.10      761.76     30.84 o 
  -8   3   1      466.70      437.56     17.36 o 
  -7   3   1      181.08      169.01     11.66 o 
  -6   3   1     2338.15     2374.17     29.37 o 
  -5   3   1      781.29      817.23     20.81 o 
  -4   3   1       36.20       51.09     12.17 o 
  -3   3   1      101.63      125.53     11.22 o 
  -2   3   1      233.89      260.44     16.71 o 
  -1   3   1     5842.13     6736.90    155.41 o 
   0   3   1      729.81      681.96     12.71 o 
   1   3   1     1100.38     1079.46     14.99 o 
   2   3   1     1517.21     1573.30     20.47 o 
   3   3   1     1265.62     1291.95     30.18 o 
   4   3   1      346.72      328.69     13.12 o 
   5   3   1     1023.45     1033.57     21.91 o 
   6   3   1        9.40        5.76      9.07 o 
   7   3   1      644.34      662.60     27.20 o 
   8   3   1       18.16       14.49     10.39 o 
   9   3   1      126.87       82.02     14.46 o 
  10   3   1       34.68       27.25     23.23 o 
  11   3   1      146.50      113.58     25.48 o 
  12   3   1        0.02       -9.84     24.69 o 
  13   3   1       16.05       13.71     44.18 o 
  14   3   1        0.01       -1.84     28.39 o 
 -14   4   1        0.04       28.94     27.75 o 
 -13   4   1       33.33       72.83     27.72 o 
 -12   4   1       39.98       93.15     27.02 o 
 -11   4   1      468.14      507.47     29.03 o 
 -10   4   1      127.25      134.30     16.91 o 
  -9   4   1      339.84      335.15     19.65 o 
  -8   4   1       12.52        9.81     14.62 o 
  -7   4   1      290.59      281.29     16.65 o 
  -6   4   1      413.06      374.85     17.72 o 
  -5   4   1      499.51      472.08     30.94 o 
  -4   4   1      302.36      355.46     18.48 o 
  -3   4   1     1918.03     2030.28     24.51 o 
  -2   4   1     1124.92     1113.91     21.26 o 
  -1   4   1      407.81      441.23     14.55 o 
   0   4   1      753.53      843.38     15.61 o 
   1   4   1       24.50       28.54     10.01 o 
   2   4   1      285.78      340.21     16.63 o 
   3   4   1       13.55       22.18     10.58 o 
   4   4   1      364.85      369.79     15.26 o 
   5   4   1      196.64      189.17     13.52 o 
   6   4   1       91.58       94.88     12.99 o 
   7   4   1       22.28       42.02     13.97 o 
   8   4   1       55.24       55.19     14.77 o 
   9   4   1      397.65      361.01     25.10 o 
  10   4   1       38.63       69.85     17.35 o 
  11   4   1      179.38      187.23     26.25 o 
  12   4   1       65.97       80.64     27.57 o 
  13   4   1       29.17       64.37     28.55 o 
 -13   5   1        4.04       32.36     28.47 o 
 -12   5   1        4.45       10.12     35.41 o 
 -11   5   1       91.75       97.06     20.82 o 
 -10   5   1       64.01       87.52     25.17 o 
  -9   5   1       10.20       33.41     18.28 o 
  -8   5   1      665.12      655.62     25.86 o 
  -7   5   1      256.55      233.89     17.83 o 
  -6   5   1      423.00      369.62     21.36 o 
  -5   5   1     2146.05     2274.63     40.34 o 
  -4   5   1      392.45      410.60     17.24 o 
  -3   5   1      153.01      163.11     13.77 o 
  -2   5   1      827.59      895.21     33.38 o 
  -1   5   1       82.14       79.57     11.50 o 
   0   5   1      123.06      119.92     11.72 o 
   1   5   1      237.74      272.01     13.35 o 
   2   5   1     1248.60     1336.84     21.39 o 
   3   5   1      120.14      118.15     12.69 o 
   4   5   1       48.42       93.99     14.24 o 
   5   5   1      285.10      246.83     16.52 o 
   6   5   1        1.39       14.44     14.31 o 
   7   5   1      148.67      131.59     16.27 o 
   8   5   1      234.11      201.52     20.71 o 
   9   5   1     1381.88     1390.53     33.87 o 
  10   5   1      132.43      132.86     20.77 o 
  11   5   1       23.02       24.99     20.15 o 
  12   5   1       41.72       51.76     31.59 o 
 -12   6   1        0.00       13.02     29.39 o 
 -11   6   1       33.92       63.55     20.37 o 
 -10   6   1       19.45       40.66     20.39 o 
  -9   6   1        4.81       27.37     25.99 o 
  -8   6   1        7.86       28.81     26.41 o 
  -7   6   1      121.49      132.06     27.50 o 
  -6   6   1      618.58      609.12     27.43 o 
  -5   6   1      261.32      232.08     18.71 o 
  -4   6   1      568.65      601.54     22.84 o 
  -3   6   1      296.60      282.78     17.64 o 
  -2   6   1        0.92        8.27     14.84 o 
  -1   6   1      161.29      159.87     14.15 o 
   0   6   1      101.97      111.69     13.32 o 
   1   6   1        9.53       13.16     12.35 o 
   2   6   1      683.86      761.81     20.19 o 
   3   6   1      744.72      770.26     21.20 o 
   4   6   1      151.05      158.75     14.52 o 
   5   6   1      145.23      163.10     18.92 o 
   6   6   1      222.80      226.84     20.21 o 
   7   6   1        7.62       27.13     19.40 o 
   8   6   1      241.40      250.60     23.67 o 
   9   6   1      190.02      184.19     32.03 o 
  10   6   1        0.14        5.75     21.02 o 
  11   6   1       29.27       25.07     21.31 o 
 -11   7   1        0.22        7.85     22.56 o 
 -10   7   1       12.77       20.67     28.50 o 
  -9   7   1       38.15       63.55     30.43 o 
  -8   7   1        5.19       15.56     28.46 o 
  -7   7   1       69.47       52.61     27.82 o 
  -6   7   1       59.94      102.23     26.44 o 
  -5   7   1      134.49      160.65     24.38 o 
  -4   7   1      131.60       96.82     19.80 o 
  -3   7   1       17.76       17.07     17.56 o 
  -2   7   1        4.49       11.51     15.85 o 
  -1   7   1       98.72      104.29     15.59 o 
   0   7   1       87.08       86.97     15.35 o 
   1   7   1        1.18       11.91     14.48 o 
   2   7   1       32.75       48.51     17.30 o 
   3   7   1      407.44      428.98     22.44 o 
   4   7   1      293.49      260.70     18.78 o 
   5   7   1       92.04      133.84     22.04 o 
   6   7   1        1.95        5.19     26.69 o 
   7   7   1       64.57       68.08     29.84 o 
   8   7   1       34.72       23.25     29.28 o 
   9   7   1        1.41       10.34     29.31 o 
  10   7   1       33.91       36.55     28.85 o 
  -9   8   1       14.94       39.31     40.51 o 
  -8   8   1       16.17       50.24     29.91 o 
  -7   8   1       28.52       86.33     30.24 o 
  -6   8   1        3.77       16.12     26.54 o 
  -5   8   1       20.09       38.24     24.10 o 
  -4   8   1        0.42       -2.40     22.91 o 
  -3   8   1      134.53      175.67     24.11 o 
  -2   8   1       25.67       41.75     21.15 o 
  -1   8   1       26.47       29.43     16.18 o 
   0   8   1       63.67       66.11     16.36 o 
   1   8   1        4.29       10.48     16.08 o 
   2   8   1       93.36      133.82     19.99 o 
   3   8   1        0.13       15.81     16.83 o 
   4   8   1        9.12       31.28     19.13 o 
   5   8   1        3.05       28.07     27.32 o 
   6   8   1       20.73       25.79     28.79 o 
   7   8   1       22.27       34.07     31.58 o 
   8   8   1      164.43      146.72     36.36 o 
   9   8   1        0.50       21.73     34.42 o 
  -7   9   1       14.09       32.95     32.30 o 
  -6   9   1        2.84       21.56     31.26 o 
  -5   9   1       21.22       38.70     28.40 o 
  -4   9   1        2.84       50.57     24.61 o 
  -3   9   1        0.02       50.12     24.46 o 
  -2   9   1        1.69       -3.49     23.40 o 
  -1   9   1       43.85       76.26     42.15 o 
   0   9   1       57.57       44.51     35.39 o 
   1   9   1       30.65       36.03     23.03 o 
   2   9   1        1.67       34.73     20.89 o 
   3   9   1       94.19      127.93     22.66 o 
   4   9   1        1.85       29.08     29.94 o 
   5   9   1       35.75       56.55     33.71 o 
   6   9   1        8.49        0.23     33.41 o 
  -2  10   1        1.52        8.91     25.49 o 
  -1  10   1        0.07       42.56     24.79 o 
   0  10   1        1.53       20.12     21.44 o 
   1  10   1       53.50       79.43     23.49 o 
 -14   0   2       42.78       42.51     39.32 o 
 -12   0   2       21.78        8.07     34.59 o 
 -10   0   2        6.74        4.26     14.97 o 
  -8   0   2      256.48      228.58     17.85 o 
  -6   0   2       88.86       90.21     12.04 o 
  -4   0   2      546.19      517.53     16.86 o 
  -2   0   2    25171.33    24103.05    343.36 o 
   2   0   2    34510.68    33638.22    498.38 o 
   4   0   2    10557.46     9993.09    139.39 o 
   6   0   2     1677.21     1838.51     24.45 o 
   8   0   2     1229.21     1220.41     41.44 o 
  10   0   2      921.88      932.53     22.90 o 
  12   0   2       90.42      113.31     24.53 o 
  14   0   2       64.34       98.85     38.09 o 
 -15   1   2       41.34       65.46     30.03 o 
 -14   1   2        2.48        2.73     19.64 o 
 -13   1   2        1.65        4.50     22.73 o 
 -12   1   2       18.75        9.24     22.21 o 
 -11   1   2       13.07       14.00     17.18 o 
 -10   1   2       58.31       55.03     16.21 o 
  -9   1   2      272.73      261.62     26.35 o 
  -8   1   2      469.79      487.41     18.03 o 
  -7   1   2       98.88      106.23     12.17 o 
  -6   1   2       96.77      102.19     11.18 o 
  -5   1   2     1617.39     1758.08     19.21 o 
  -4   1   2      580.73      606.99     15.30 o 
  -3   1   2     3110.74     3223.38     53.69 o 
  -2   1   2        5.53        8.65     11.34 o 
  -1   1   2     2423.62     2643.96     29.98 o 
   1   1   2      417.68      445.05     11.06 o 
   2   1   2     3721.54     3430.31     17.19 o 
   3   1   2     5392.18     5030.89     44.55 o 
   4   1   2      522.14      514.39     20.54 o 
   5   1   2       53.51       26.05      7.80 o 
   6   1   2      587.28      547.11     16.53 o 
   7   1   2      530.76      467.32     15.19 o 
   8   1   2        2.92        2.98      8.64 o 
   9   1   2     1178.66     1244.00     22.41 o 
  10   1   2      129.30      130.72     10.64 o 
  11   1   2      869.71      866.53     21.80 o 
  12   1   2      271.12      215.50     50.74 o 
  13   1   2      229.07      210.24     27.83 o 
  14   1   2        1.45        7.28     20.95 o 
 -15   2   2        0.45        8.80     26.97 o 
 -14   2   2        3.86       25.80     26.02 o 
 -13   2   2        3.02       22.46     23.23 o 
 -12   2   2        7.52        8.68      3.83 o 
 -11   2   2      401.76      340.29     24.55 o 
 -10   2   2      299.57      316.78     20.22 o 
  -9   2   2      942.77      949.23     44.76 o 
  -8   2   2       75.84       83.40     11.19 o 
  -7   2   2      379.54      433.61     16.35 o 
  -6   2   2       73.08      102.17     13.15 o 
  -5   2   2      406.95      346.82     17.82 o 
  -4   2   2      212.86      230.98     16.32 o 
  -3   2   2      305.91      305.14     17.19 o 
  -2   2   2     2251.52     2590.95     43.76 o 
  -1   2   2     3055.37     3589.62    120.35 o 
   0   2   2    21013.31    22798.40    103.84 o 
   1   2   2     2704.51     2697.79     25.41 o 
   2   2   2      270.49      292.78     12.38 o 
   3   2   2      413.83      423.56     17.94 o 
   4   2   2     1540.78     1607.68     30.26 o 
   5   2   2      918.56      982.77     17.87 o 
   6   2   2     3134.57     2920.42     53.93 o 
   7   2   2       29.71       19.53     10.21 o 
   8   2   2      930.76      952.48     34.50 o 
   9   2   2       20.35       29.35     17.70 o 
  10   2   2      149.79      173.68     22.82 o 
  11   2   2        0.11        2.52     20.71 o 
  12   2   2       25.35       77.34     23.75 o 
  13   2   2        4.77       21.54     23.79 o 
  14   2   2       22.02       80.04     26.07 o 
 -14   3   2        6.94       16.21     27.29 o 
 -13   3   2       35.17       27.36     38.03 o 
 -12   3   2      436.87      394.25     22.99 o 
 -11   3   2      284.62      256.58     27.13 o 
 -10   3   2      277.38      257.70     15.30 o 
  -9   3   2     1391.85     1366.65     36.60 o 
  -8   3   2      101.96      109.35     11.43 o 
  -7   3   2      275.39      287.23     12.55 o 
  -6   3   2      464.45      569.47     20.65 o 
  -5   3   2      254.17      272.27     21.74 o 
  -4   3   2      191.04      226.97     15.00 o 
  -3   3   2      215.07      233.10     12.05 o 
  -2   3   2     2234.73     2402.85     24.81 o 
  -1   3   2      149.71      154.49      9.20 o 
   0   3   2     4217.19     4812.63     49.33 o 
   1   3   2     3023.12     3320.35     27.08 o 
   2   3   2       16.38       29.26     12.56 o 
   3   3   2      114.20      103.93     10.94 o 
   4   3   2      630.01      622.51     17.21 o 
   5   3   2      855.84      827.14     17.02 o 
   6   3   2       59.45       55.93      9.53 o 
   7   3   2      421.16      413.78     25.80 o 
   8   3   2       38.60       34.69     11.89 o 
   9   3   2      192.54      171.79     17.48 o 
  10   3   2      106.04       78.87     23.49 o 
  11   3   2      101.12       87.36     25.35 o 
  12   3   2        9.73       16.24     24.94 o 
  13   3   2       13.05       25.77     26.84 o 
  14   3   2       10.43       15.89     39.83 o 
 -14   4   2       10.69       42.13     28.64 o 
 -13   4   2        7.89       19.13     25.91 o 
 -12   4   2        2.28       11.71     24.92 o 
 -11   4   2      697.07      693.60     22.92 o 
 -10   4   2       10.86       27.10     14.57 o 
  -9   4   2      343.77      375.58     17.97 o 
  -8   4   2       51.18       53.88     15.52 o 
  -7   4   2      211.87      247.60     15.13 o 
  -6   4   2       32.27       71.60     19.14 o 
  -5   4   2      375.10      370.09     16.25 o 
  -4   4   2        4.99        6.00     11.98 o 
  -3   4   2      364.65      377.47     14.72 o 
  -2   4   2      139.10      163.24     23.39 o 
  -1   4   2      425.36      468.50     13.00 o 
   0   4   2      122.31      150.49     10.87 o 
   1   4   2      155.35      133.52     10.78 o 
   2   4   2       44.46       49.17      9.37 o 
   3   4   2        0.93        9.84     10.76 o 
   4   4   2       18.20        9.84     11.32 o 
   5   4   2        0.35        7.98     11.27 o 
   6   4   2       49.92       41.33     11.44 o 
   7   4   2       68.65       72.15     13.50 o 
   8   4   2       33.21       47.17     19.47 o 
   9   4   2      503.95      480.03     42.13 o 
  10   4   2       83.47       97.79     28.41 o 
  11   4   2       63.81       69.17     17.19 o 
  12   4   2        9.10       23.44     25.63 o 
  13   4   2        3.80       25.09     27.48 o 
 -13   5   2        3.10       69.41     43.19 o 
 -12   5   2       15.60       44.24     36.88 o 
 -11   5   2      140.06      142.40     20.56 o 
 -10   5   2       50.53       48.29     20.10 o 
  -9   5   2       16.64        6.63     26.38 o 
  -8   5   2      833.43      873.07     32.17 o 
  -7   5   2        7.34       27.94     17.42 o 
  -6   5   2      423.39      445.55     22.66 o 
  -5   5   2      758.79      795.96     38.69 o 
  -4   5   2      516.64      515.83     21.91 o 
  -3   5   2      196.70      195.14     14.40 o 
  -2   5   2      175.01      131.10     14.41 o 
  -1   5   2      277.89      288.10     12.98 o 
   0   5   2       25.59       44.25     10.93 o 
   1   5   2      123.88      122.13     11.64 o 
   2   5   2      147.22      162.83     11.63 o 
   3   5   2      534.73      522.30     14.82 o 
   4   5   2        1.37        6.63     13.40 o 
   5   5   2        1.89        8.00     14.46 o 
   6   5   2       61.55       81.16     15.05 o 
   7   5   2       77.63       75.03     15.48 o 
   8   5   2       30.39       29.15     18.31 o 
   9   5   2      688.76      714.17     28.95 o 
  10   5   2      133.51      122.49     21.51 o 
  11   5   2        2.10       14.06     18.99 o 
  12   5   2       22.61       21.60     32.24 o 
 -12   6   2        2.62       10.25     27.78 o 
 -11   6   2       25.96       40.82     19.92 o 
 -10   6   2        3.53       11.96     19.91 o 
  -9   6   2      191.16      187.53     27.68 o 
  -8   6   2        7.37        5.89     23.52 o 
  -7   6   2        1.03       29.64     23.05 o 
  -6   6   2        4.94       29.46     22.86 o 
  -5   6   2      169.51      190.93     20.89 o 
  -4   6   2      210.26      221.18     17.71 o 
  -3   6   2       72.33       66.34     15.37 o 
  -2   6   2        2.36       12.35     14.74 o 
  -1   6   2       68.86       61.02     12.34 o 
   0   6   2        0.02        5.23     11.56 o 
   1   6   2       23.35       28.05     12.22 o 
   2   6   2      155.53      148.09     13.38 o 
   3   6   2      445.46      423.49     16.12 o 
   4   6   2       74.58       98.05     16.29 o 
   5   6   2      251.39      212.30     19.33 o 
   6   6   2      116.62      147.77     18.53 o 
   7   6   2      161.21      174.20     22.14 o 
   8   6   2      221.59      227.59     23.15 o 
   9   6   2       71.60       87.31     27.47 o 
  10   6   2        2.09       13.36     21.59 o 
  11   6   2       49.54       47.49     22.38 o 
 -11   7   2        0.10       33.15     22.45 o 
 -10   7   2       10.07       13.89     27.21 o 
  -9   7   2       69.53       81.63     29.23 o 
  -8   7   2       90.56       97.57     26.78 o 
  -7   7   2        0.21       28.66     30.34 o 
  -6   7   2       35.74       33.04     23.38 o 
  -5   7   2      215.23      225.23     34.25 o 
  -4   7   2      147.88      147.77     23.72 o 
  -3   7   2        8.45        4.80     17.99 o 
  -2   7   2      307.50      307.19     20.05 o 
  -1   7   2        0.04       -3.59     13.94 o 
   0   7   2        5.51        7.43     14.17 o 
   1   7   2      103.02      115.14     15.25 o 
   2   7   2      261.52      244.91     20.95 o 
   3   7   2      166.12      162.35     16.05 o 
   4   7   2       23.02       44.02     17.77 o 
   5   7   2      209.14      213.07     22.69 o 
   6   7   2       60.53       68.87     24.74 o 
   7   7   2       25.98       30.55     30.49 o 
   8   7   2       71.38       65.51     30.98 o 
   9   7   2        4.84       24.43     27.76 o 
  10   7   2       12.55       41.37     23.66 o 
  -9   8   2       48.16       26.86     31.00 o 
  -8   8   2       83.73      127.66     31.27 o 
  -7   8   2      131.17      167.08     30.08 o 
  -6   8   2       15.63       49.22     24.97 o 
  -5   8   2      139.27      152.24     25.85 o 
  -4   8   2       12.26        8.93     26.04 o 
  -3   8   2        0.79        5.45     22.02 o 
  -2   8   2      202.59      231.87     28.27 o 
  -1   8   2       15.26       21.37     17.01 o 
   0   8   2      162.25      146.08     18.53 o 
   1   8   2       26.98       27.88     16.22 o 
   2   8   2      121.01      134.77     17.89 o 
   3   8   2       30.84       40.15     16.36 o 
   4   8   2        0.62       10.01     28.49 o 
   5   8   2       53.55       41.84     31.59 o 
   6   8   2        0.70       29.50     46.71 o 
   7   8   2        4.51       34.37     40.74 o 
   8   8   2       32.98       33.86     48.47 o 
  -7   9   2       29.43       54.62     31.82 o 
  -6   9   2       40.97       39.61     29.86 o 
  -5   9   2        9.04       16.40     25.64 o 
  -4   9   2        0.56       35.20     24.38 o 
  -3   9   2       34.70       63.73     24.26 o 
  -2   9   2       51.67       67.62     24.38 o 
  -1   9   2      193.67      190.80     25.76 o 
   0   9   2        2.54       22.78     19.90 o 
   1   9   2       25.65       34.36     20.91 o 
   2   9   2        6.74       28.33     20.21 o 
   3   9   2       11.70       29.27     20.30 o 
   4   9   2        3.54        8.24     31.35 o 
   5   9   2        1.09       15.67     31.45 o 
   6   9   2       11.72       43.23     43.67 o 
  -2  10   2      122.22      149.97     34.13 o 
  -1  10   2      136.88      168.89     33.53 o 
   0  10   2       13.64       34.89     31.37 o 
   1  10   2       72.26       91.02     33.28 o 
 -15   0   3        7.46       19.83     41.80 o 
 -13   0   3      237.03      173.24     42.76 o 
 -11   0   3      461.24      463.43     69.41 o 
  -9   0   3       31.65       27.06     16.32 o 
  -7   0   3     1853.21     1690.12     27.91 o 
  -5   0   3     5618.65     5697.37     75.30 o 
  -3   0   3    11987.18    11784.87     90.26 o 
  -1   0   3       33.77       84.34     10.53 o 
   1   0   3    32042.75    32901.49    466.97 o 
   3   0   3     1857.61     1765.58     39.05 o 
   5   0   3     7665.60     8878.09    186.80 o 
   7   0   3     2974.87     2886.20     32.77 o 
   9   0   3      852.62      950.92     32.44 o 
  11   0   3      399.93      385.41     17.74 o 
  13   0   3        5.69        2.39     24.78 o 
 -15   1   3       11.08        4.23     30.57 o 
 -14   1   3       17.61       10.72     27.70 o 
 -13   1   3        4.63      -14.69     19.04 o 
 -12   1   3      323.38      326.09     27.82 o 
 -11   1   3        0.16        0.60     16.87 o 
 -10   1   3       64.31       39.13     19.36 o 
  -9   1   3        0.75       16.00     11.32 o 
  -8   1   3        0.65       14.04      6.00 o 
  -7   1   3       75.62       72.91      6.22 o 
  -6   1   3      279.06      324.49     10.25 o 
  -5   1   3      217.72      216.85     10.31 o 
  -4   1   3      453.30      464.51     18.29 o 
  -3   1   3     2759.10     2485.37     62.27 o 
  -2   1   3    27160.67    29557.90    216.57 o 
  -1   1   3     1078.44     1176.18     26.34 o 
   0   1   3    32518.52    34033.76    117.38 o 
   1   1   3      617.38      685.59     14.25 o 
   2   1   3        1.53        5.78     10.43 o 
   3   1   3      417.39      361.57      8.50 o 
   4   1   3      811.60      725.29     11.80 o 
   5   1   3       65.33       58.55      9.16 o 
   6   1   3     4297.53     4609.04     45.95 o 
   7   1   3       17.40       21.12      8.67 o 
   8   1   3      652.48      608.72     22.24 o 
   9   1   3       61.39       67.21      9.59 o 
  10   1   3      335.32      323.18     16.23 o 
  11   1   3       35.42       27.09      9.69 o 
  12   1   3        1.71        8.24     22.16 o 
  13   1   3        3.73       16.81     23.94 o 
  14   1   3        3.22       13.80     20.40 o 
 -15   2   3        0.83       30.11     25.60 o 
 -14   2   3       14.13       41.34     24.81 o 
 -13   2   3       26.95       47.08     23.78 o 
 -12   2   3       41.68       52.56     22.84 o 
 -11   2   3        0.69        4.59     11.95 o 
 -10   2   3      116.56      129.96     12.34 o 
  -9   2   3      100.41      102.15      8.91 o 
  -8   2   3      162.27      163.32      7.21 o 
  -7   2   3      161.03      143.52     11.25 o 
  -6   2   3     2686.43     2737.76     37.80 o 
  -5   2   3      738.28      687.84     19.18 o 
  -4   2   3     1019.20     1043.80     62.14 o 
  -3   2   3     2809.48     2756.80     53.54 o 
  -2   2   3      287.63      269.59     23.42 o 
  -1   2   3    15982.32    17855.05    110.49 o 
   0   2   3    22431.79    23886.03     98.07 o 
   1   2   3     1537.57     1556.02     21.14 o 
   2   2   3      452.65      448.34     12.09 o 
   3   2   3     3268.45     3195.07     30.60 o 
   4   2   3      788.86      660.26     14.11 o 
   5   2   3     1337.59     1153.91     18.77 o 
   6   2   3     1114.87     1084.20     27.97 o 
   7   2   3      178.43      170.89     10.00 o 
   8   2   3       72.84       76.40     11.29 o 
   9   2   3      217.72      214.75     21.09 o 
  10   2   3       77.64       89.86     20.44 o 
  11   2   3      243.53      260.46     25.27 o 
  12   2   3        0.37       22.23     22.35 o 
  13   2   3       40.49       96.78     25.14 o 
  14   2   3        4.30       16.52     43.44 o 
 -14   3   3       11.99        0.72     27.02 o 
 -13   3   3      109.92      107.83     26.60 o 
 -12   3   3        0.05        8.44     14.73 o 
 -11   3   3        1.80        5.46     14.13 o 
 -10   3   3      299.81      282.09     18.18 o 
  -9   3   3      849.88      908.96     40.14 o 
  -8   3   3      586.31      618.90     17.15 o 
  -7   3   3      117.88      157.77     17.36 o 
  -6   3   3     1340.25     1451.14     28.11 o 
  -5   3   3      218.06      301.53     19.30 o 
  -4   3   3       41.68       43.52     20.22 o 
  -3   3   3       52.23       51.23     13.14 o 
  -2   3   3      321.20      337.43     14.73 o 
  -1   3   3     8154.83     8984.36     60.92 o 
   0   3   3     3709.51     3980.88     56.65 o 
   1   3   3      102.78       89.86     11.93 o 
   2   3   3     5338.10     5212.00     43.30 o 
   3   3   3     1728.94     1704.84     22.68 o 
   4   3   3     1729.21     1756.42     21.01 o 
   5   3   3     1102.22     1188.31     21.92 o 
   6   3   3      314.61      326.54     14.38 o 
   7   3   3      109.75      117.27     11.57 o 
   8   3   3      190.09      187.24     16.04 o 
   9   3   3       32.84       20.78     14.71 o 
  10   3   3      140.48      171.45     24.43 o 
  11   3   3       22.47        8.25     23.53 o 
  12   3   3        1.92        5.06     25.12 o 
  13   3   3        5.72       22.37     27.14 o 
 -14   4   3        2.07       19.02     35.22 o 
 -13   4   3       33.79       54.97     25.29 o 
 -12   4   3        2.37        1.32     10.96 o 
 -11   4   3       51.05       53.04     14.39 o 
 -10   4   3        1.77       12.83     17.66 o 
  -9   4   3      104.72      128.52     15.04 o 
  -8   4   3       12.68       19.48     15.30 o 
  -7   4   3      229.47      226.93     19.33 o 
  -6   4   3      325.24      326.79     19.01 o 
  -5   4   3       79.67       71.52     15.85 o 
  -4   4   3        0.00        1.06     11.62 o 
  -3   4   3      396.11      425.78     14.98 o 
  -2   4   3      144.26      134.63     13.02 o 
  -1   4   3     2224.13     2420.26     22.95 o 
   0   4   3       47.29       61.95      9.27 o 
   1   4   3      625.86      575.31     19.47 o 
   2   4   3     2405.09     2722.26     40.63 o 
   3   4   3      628.18      662.54     22.82 o 
   4   4   3      294.76      269.84     14.33 o 
   5   4   3      326.47      279.91     13.72 o 
   6   4   3        7.95       23.85     12.22 o 
   7   4   3      184.33      187.08     14.57 o 
   8   4   3      703.10      646.54     26.08 o 
   9   4   3       21.52       20.16     20.31 o 
  10   4   3      105.01       93.71     21.95 o 
  11   4   3       43.56      105.08     49.17 o 
  12   4   3       10.58       44.35     26.16 o 
  13   4   3        5.09       54.58     43.03 o 
 -13   5   3       22.56       44.77     26.15 o 
 -12   5   3        3.61       19.80     19.14 o 
 -11   5   3       50.84       76.29     17.91 o 
 -10   5   3       34.28       33.99     19.82 o 
  -9   5   3       16.23        5.29     27.11 o 
  -8   5   3      105.64      140.97     29.14 o 
  -7   5   3        0.45       12.68     22.17 o 
  -6   5   3      732.46      797.43     21.98 o 
  -5   5   3       12.61       21.38     15.21 o 
  -4   5   3     1809.88     1868.05     34.43 o 
  -3   5   3       39.84       44.86     12.41 o 
  -2   5   3       40.12       47.20     13.01 o 
  -1   5   3        4.61       12.90      9.67 o 
   0   5   3      188.30      183.20     11.40 o 
   1   5   3      247.36      234.31     12.52 o 
   2   5   3        9.59       30.22      9.52 o 
   3   5   3       46.08       59.71     12.99 o 
   4   5   3      481.02      461.97     18.13 o 
   5   5   3      584.09      552.97     19.43 o 
   6   5   3      447.96      481.09     19.23 o 
   7   5   3        0.35       10.17     14.94 o 
   8   5   3      581.37      571.89     44.68 o 
   9   5   3       62.51       57.37     20.78 o 
  10   5   3        7.96       32.09     20.53 o 
  11   5   3       29.86       37.05     20.57 o 
  12   5   3       30.81       69.49     33.81 o 
 -12   6   3        1.22       16.34     20.70 o 
 -11   6   3        3.24        7.85     19.64 o 
 -10   6   3       27.02        9.97     23.93 o 
  -9   6   3      179.23      215.84     27.46 o 
  -8   6   3       65.06       44.69     24.08 o 
  -7   6   3      566.45      597.06     45.04 o 
  -6   6   3        6.12       16.61     21.68 o 
  -5   6   3      596.43      573.64     24.29 o 
  -4   6   3      150.25      148.32     17.05 o 
  -3   6   3        0.08       13.61     14.37 o 
  -2   6   3      491.46      499.19     19.48 o 
  -1   6   3       56.74       54.85     12.09 o 
   0   6   3       65.07       71.10     11.00 o 
   1   6   3        9.46       19.39     10.83 o 
   2   6   3       52.13       64.22     11.86 o 
   3   6   3      874.06      885.23     23.17 o 
   4   6   3      141.35      145.05     17.36 o 
   5   6   3      506.32      524.40     22.16 o 
   6   6   3      458.38      433.73     21.13 o 
   7   6   3      191.22      176.58     21.09 o 
   8   6   3      198.06      179.55     21.96 o 
   9   6   3       29.38       57.63     30.57 o 
  10   6   3       53.11       47.40     23.28 o 
  11   6   3       12.84       48.27     23.63 o 
 -11   7   3       13.02       27.30     18.61 o 
 -10   7   3       60.48      100.74     28.79 o 
  -9   7   3       70.00       68.85     28.60 o 
  -8   7   3      361.86      356.08     31.82 o 
  -7   7   3        0.10       12.24     35.47 o 
  -6   7   3      119.35      115.86     25.02 o 
  -5   7   3      127.16       84.09     23.11 o 
  -4   7   3       44.61       63.20     21.67 o 
  -3   7   3       96.89       78.81     20.20 o 
  -2   7   3      327.75      342.47     31.67 o 
  -1   7   3       19.12       31.35     14.06 o 
   0   7   3       21.74       34.76     13.12 o 
   1   7   3        0.00       14.44     13.46 o 
   2   7   3      473.26      453.95     23.29 o 
   3   7   3       20.64       11.54     20.03 o 
   4   7   3       21.45       20.89     18.53 o 
   5   7   3        3.05       18.89     17.80 o 
   6   7   3       79.27       90.07     18.80 o 
   7   7   3        6.76       14.00     28.79 o 
   8   7   3      150.31      147.54     31.77 o 
   9   7   3      103.93      105.56     32.81 o 
  10   7   3        3.15       16.22     24.78 o 
  -9   8   3      120.93      116.67     33.09 o 
  -8   8   3        7.26       55.38     29.22 o 
  -7   8   3       37.48       94.18     38.57 o 
  -6   8   3        5.10       21.88     25.41 o 
  -5   8   3       18.45       24.25     23.71 o 
  -4   8   3       30.28       28.62     23.19 o 
  -3   8   3        8.69       28.23     20.48 o 
  -2   8   3       72.89       68.69     20.52 o 
  -1   8   3       37.47       45.63     17.64 o 
   0   8   3        0.78       28.32     15.20 o 
   1   8   3        5.63       31.61     15.52 o 
   2   8   3        6.09       23.82     15.77 o 
   3   8   3        4.63       26.68     21.99 o 
   4   8   3        5.60       18.44     29.66 o 
   5   8   3       29.51       31.12     31.25 o 
   6   8   3       36.18       22.79     30.47 o 
   7   8   3        0.76        1.55     32.35 o 
   8   8   3        0.40       32.84     32.73 o 
  -7   9   3        0.77       13.06     24.95 o 
  -6   9   3        0.02       40.65     27.80 o 
  -5   9   3       41.41       52.39     25.74 o 
  -4   9   3       68.87       93.71     22.78 o 
  -3   9   3       32.65       40.63     21.56 o 
  -2   9   3      110.39      121.84     22.10 o 
  -1   9   3       27.53       58.34     20.28 o 
   0   9   3       90.68       76.88     19.84 o 
   1   9   3        1.31       -1.03     19.76 o 
   2   9   3       10.54       18.25     20.38 o 
   3   9   3       14.93       43.03     30.54 o 
   4   9   3       14.02       47.47     33.57 o 
   5   9   3       14.05       29.59     34.47 o 
   6   9   3        4.61       14.11     33.73 o 
  -1  10   3        1.73       53.23     32.37 o 
   0  10   3       12.15       16.10     32.31 o 
 -14   0   4       85.58       96.38     41.07 o 
 -12   0   4      127.46      155.16     53.09 o 
 -10   0   4      126.60      108.33     29.13 o 
  -8   0   4      324.04      330.98     18.41 o 
  -6   0   4      195.47      157.47     29.79 o 
  -4   0   4       14.16       12.19      5.24 o 
  -2   0   4     1157.00     1256.48     38.38 o 
   0   0   4     2285.15     2067.66     19.51 o 
   2   0   4     3468.73     3757.15     52.26 o 
   4   0   4     1540.91     1448.02     26.44 o 
   6   0   4       79.12       90.89     13.69 o 
   8   0   4      515.59      499.74     18.79 o 
  10   0   4       84.29       89.22     16.43 o 
  12   0   4       50.11       81.19     23.29 o 
  14   0   4       24.26       22.49     26.09 o 
 -15   1   4       48.27       80.54     31.68 o 
 -14   1   4        0.58        5.78     26.74 o 
 -13   1   4       63.46       58.87     26.89 o 
 -12   1   4       78.97       78.90     18.42 o 
 -11   1   4      377.57      373.95     27.39 o 
 -10   1   4      746.29      744.70     69.87 o 
  -9   1   4      639.39      679.84     22.83 o 
  -8   1   4        0.31        5.09      4.25 o 
  -7   1   4      506.24      519.43     18.87 o 
  -6   1   4      682.04      704.32     14.84 o 
  -5   1   4      291.37      262.03      8.25 o 
  -4   1   4       11.42       10.46      5.30 o 
  -3   1   4      535.09      538.34     18.74 o 
  -2   1   4     6741.73     6960.13     65.11 o 
  -1   1   4       16.28       29.94      9.58 o 
   0   1   4     1126.19     1113.96     23.45 o 
   1   1   4        0.18        6.91      9.94 o 
   2   1   4      113.13      115.35     17.19 o 
   3   1   4       51.46       50.75      5.34 o 
   4   1   4       17.99       17.11      8.15 o 
   5   1   4        6.40       13.93      9.78 o 
   6   1   4        3.92        9.66      9.25 o 
   7   1   4      247.79      256.70     11.34 o 
   8   1   4       48.74       51.42     10.03 o 
   9   1   4       36.59       45.44     10.13 o 
  10   1   4       33.48       23.83     10.31 o 
  11   1   4      233.17      269.01     13.47 o 
  12   1   4       29.50       46.56     22.06 o 
  13   1   4        9.36       22.97     23.10 o 
  14   1   4        0.03       19.15     20.13 o 
 -15   2   4        0.02       34.72     31.66 o 
 -14   2   4       36.74       33.22     23.88 o 
 -13   2   4        0.08       -7.77     22.45 o 
 -12   2   4       25.05       33.10     21.35 o 
 -11   2   4      316.99      374.75     27.67 o 
 -10   2   4      322.98      286.09     13.23 o 
  -9   2   4       12.40       21.82      9.14 o 
  -8   2   4     1135.90     1166.42     44.00 o 
  -7   2   4      557.81      591.57     12.09 o 
  -6   2   4      282.67      255.84     11.81 o 
  -5   2   4     1605.15     1606.80     35.68 o 
  -4   2   4      144.79      203.50     14.58 o 
  -3   2   4     2813.42     3227.57     38.42 o 
  -2   2   4      514.64      446.22     26.93 o 
  -1   2   4    11960.61    14100.99    463.98 o 
   0   2   4    51961.89    57344.55   1745.17 o 
   1   2   4      778.36      786.88     22.12 o 
   2   2   4       25.50       20.22      7.53 o 
   3   2   4        0.08        4.28      6.12 o 
   4   2   4     2290.02     2341.58     38.29 o 
   5   2   4      218.76      255.16     11.22 o 
   6   2   4       85.75       89.36      9.48 o 
   7   2   4      101.95      119.43     11.61 o 
   8   2   4        2.57       10.70     11.81 o 
   9   2   4       63.09       57.06     13.29 o 
  10   2   4       46.29       72.24     20.29 o 
  11   2   4       55.68       72.59     21.98 o 
  12   2   4        2.31       35.27     21.77 o 
  13   2   4        1.17       33.99     23.68 o 
 -14   3   4       54.46       36.04     26.69 o 
 -13   3   4      103.91       83.15     25.75 o 
 -12   3   4       14.99       19.43     12.91 o 
 -11   3   4      692.85      723.10     22.15 o 
 -10   3   4        0.41       11.15      8.94 o 
  -9   3   4       56.63       88.80     11.08 o 
  -8   3   4      199.29      245.29     19.73 o 
  -7   3   4      203.95      264.54     15.59 o 
  -6   3   4      257.37      254.85     16.42 o 
  -5   3   4     6108.61     6903.43     62.57 o 
  -4   3   4       18.31       27.13     14.48 o 
  -3   3   4     1512.69     1467.60     46.32 o 
  -2   3   4     4336.14     4620.82     33.42 o 
  -1   3   4      377.09      344.94     18.36 o 
   0   3   4     2113.58     2008.43    167.14 o 
   1   3   4        1.11        8.76      9.99 o 
   2   3   4     3687.63     3762.30     52.12 o 
   3   3   4      887.78      900.47     15.75 o 
   4   3   4      901.86      889.23     20.89 o 
   5   3   4      660.78      613.67     26.78 o 
   6   3   4       38.12       23.15     13.16 o 
   7   3   4        0.07       15.42     13.26 o 
   8   3   4       50.57       51.35     14.60 o 
   9   3   4        1.26       27.72     20.68 o 
  10   3   4       16.28       26.98     21.78 o 
  11   3   4       11.62       17.25     23.78 o 
  12   3   4       27.87       47.10     25.60 o 
  13   3   4        9.02       51.22     41.88 o 
 -14   4   4        3.20       57.66     28.86 o 
 -13   4   4        0.06       27.07     23.81 o 
 -12   4   4        7.19       19.66     13.88 o 
 -11   4   4       27.70       31.26     13.74 o 
 -10   4   4      188.59      201.02     17.39 o 
  -9   4   4      184.90      189.04     25.21 o 
  -8   4   4      414.07      462.67     30.08 o 
  -7   4   4       72.87       82.78     18.03 o 
  -6   4   4      693.85      671.28     22.84 o 
  -5   4   4      699.05      698.32     29.09 o 
  -4   4   4        0.16        0.71     11.41 o 
  -3   4   4     3227.65     3294.63     42.64 o 
  -2   4   4      426.75      418.97     15.07 o 
  -1   4   4      345.11      370.48     10.43 o 
   0   4   4      357.87      341.88     10.62 o 
   1   4   4       59.91       35.30     11.63 o 
   2   4   4     3177.01     3472.42     40.52 o 
   3   4   4      511.02      466.55     18.43 o 
   4   4   4     1720.42     1647.24     23.72 o 
   5   4   4       24.23       23.01     10.41 o 
   6   4   4      255.44      283.20     22.06 o 
   7   4   4      227.79      191.44     18.74 o 
   8   4   4      209.67      176.63     25.79 o 
   9   4   4        0.74        9.14     19.45 o 
  10   4   4        1.78       18.47     18.88 o 
  11   4   4        2.00        1.73     36.80 o 
  12   4   4        1.24       16.19     39.07 o 
 -13   5   4       95.61      120.62     37.68 o 
 -12   5   4       35.14       49.18     19.23 o 
 -11   5   4      110.36      136.27     16.18 o 
 -10   5   4       10.80       36.39     14.44 o 
  -9   5   4      256.78      284.80     23.30 o 
  -7   5   4      125.71      145.85     19.54 o 
  -6   5   4       69.87      104.04     17.83 o 
  -5   5   4      425.30      414.65     19.76 o 
  -4   5   4      899.86      907.18     29.24 o 
  -3   5   4      467.56      449.33     24.96 o 
  -2   5   4       56.01       37.67     12.31 o 
  -1   5   4       10.43       19.94      9.36 o 
   0   5   4      284.37      270.81     11.73 o 
   1   5   4      362.88      384.17     15.13 o 
   2   5   4      112.76      105.25     13.08 o 
   3   5   4      324.65      276.57     15.19 o 
   4   5   4      131.52      116.20     14.33 o 
   5   5   4       71.71       66.32     14.12 o 
   6   5   4      697.31      680.55     20.71 o 
   7   5   4      334.66      334.28     27.00 o 
   8   5   4       35.12       52.11     20.88 o 
   9   5   4       50.76       48.28     21.27 o 
  10   5   4        8.94       39.56     20.91 o 
  11   5   4       31.02       43.94     22.22 o 
  12   5   4        2.37       44.61     35.60 o 
 -12   6   4        4.96       34.21     20.25 o 
 -11   6   4       25.64       40.16     16.41 o 
 -10   6   4       16.95       29.79     19.38 o 
  -9   6   4       28.50       37.49     19.98 o 
  -8   6   4        1.09       32.44     35.91 o 
  -7   6   4      364.13      341.69     28.57 o 
  -6   6   4       68.60       86.18     23.32 o 
  -5   6   4      380.15      362.57     57.02 o 
  -4   6   4      357.54      316.19     20.21 o 
  -3   6   4        4.27       -0.51     14.90 o 
  -2   6   4      263.23      246.64     15.04 o 
  -1   6   4       21.50       20.75     10.27 o 
   0   6   4      149.48      141.04     11.72 o 
   1   6   4      106.72      116.67     12.70 o 
   2   6   4        1.62        2.03     14.70 o 
   3   6   4      389.44      425.73     18.80 o 
   4   6   4        0.86        8.85     15.85 o 
   5   6   4      351.02      294.89     19.39 o 
   6   6   4        5.51       12.47     16.02 o 
   7   6   4       61.49       72.22     19.86 o 
   8   6   4      474.95      475.12     34.42 o 
   9   6   4      244.69      212.25     25.91 o 
  10   6   4       39.63       37.19     23.13 o 
  11   6   4        5.85       18.55     24.17 o 
 -11   7   4        0.03       26.72     17.70 o 
 -10   7   4        0.27       12.51     22.06 o 
  -9   7   4       18.47       38.07     21.66 o 
  -8   7   4        0.61       44.74     25.69 o 
  -7   7   4        1.20       10.52     24.73 o 
  -6   7   4        0.37      -17.76     24.53 o 
  -5   7   4      195.87      174.07     24.52 o 
  -4   7   4        3.88        3.18     20.46 o 
  -3   7   4       31.73       38.39     17.05 o 
  -2   7   4       11.35       25.96     15.68 o 
  -1   7   4       69.48       72.27     15.82 o 
   0   7   4      188.67      197.92     16.81 o 
   1   7   4       15.68       21.70     13.18 o 
   2   7   4       10.15        6.85     19.06 o 
   3   7   4      301.78      304.47     20.54 o 
   4   7   4       61.73       80.92     18.61 o 
   5   7   4        0.30       18.36     17.81 o 
   6   7   4      157.73      142.99     22.66 o 
   7   7   4       10.95       33.06     30.62 o 
   8   7   4       16.34       63.82     30.92 o 
   9   7   4      162.11      110.41     32.92 o 
  -9   8   4      156.52      221.76     27.46 o 
  -8   8   4       62.07       98.21     24.21 o 
  -7   8   4       66.60      102.60     27.03 o 
  -6   8   4       35.42       45.13     22.04 o 
  -5   8   4       29.18       46.04     20.85 o 
  -4   8   4       56.57       61.74     20.37 o 
  -3   8   4      429.29      437.76     24.44 o 
  -2   8   4       32.01       27.19     17.99 o 
  -1   8   4      111.80      109.42     17.69 o 
   0   8   4        0.06        3.34     14.41 o 
   1   8   4       68.43       86.59     15.50 o 
   2   8   4       19.31       19.00     21.18 o 
   3   8   4       51.51       49.55     30.66 o 
   4   8   4        2.99       18.19     30.81 o 
   5   8   4       62.09       61.54     32.47 o 
   6   8   4       10.44       30.40     30.53 o 
   7   8   4       25.96       35.81     38.48 o 
   8   8   4        2.77        9.66     32.09 o 
  -7   9   4        0.51       28.38     32.59 o 
  -6   9   4       10.28       33.94     23.17 o 
  -5   9   4        9.47       41.55     22.42 o 
  -4   9   4       59.10       67.39     21.55 o 
  -3   9   4      138.09      169.88     22.18 o 
  -2   9   4       46.89       50.67     19.76 o 
  -1   9   4        6.02       37.56     19.71 o 
   0   9   4       26.81       65.67     20.04 o 
   1   9   4        9.57       21.40     19.05 o 
   2   9   4       60.93       64.69     32.62 o 
   3   9   4        0.87       51.57     31.55 o 
   4   9   4       13.89       13.57     33.17 o 
   5   9   4       27.70       30.11     34.43 o 
 -15   0   5        1.55       28.00     42.56 o 
 -13   0   5      124.32      114.93     26.17 o 
 -11   0   5     1038.91      969.55     58.12 o 
  -9   0   5      531.30      581.86     19.95 o 
  -7   0   5      272.59      244.25     13.07 o 
  -5   0   5     2531.23     2516.54     45.66 o 
  -3   0   5      323.24      336.69     10.96 o 
  -1   0   5     1610.38     1750.13     31.11 o 
   1   0   5     1602.18     1589.92     19.49 o 
   3   0   5      779.09      808.63     21.66 o 
   5   0   5       50.79       33.95     13.68 o 
   7   0   5      125.43      106.57     13.60 o 
   9   0   5     1049.34     1099.15     31.42 o 
  11   0   5      605.07      569.50     28.59 o 
  13   0   5       99.82      113.99     29.73 o 
 -15   1   5        0.05       19.80     31.83 o 
 -14   1   5       21.95       40.63     28.14 o 
 -13   1   5       10.51       24.29     26.21 o 
 -12   1   5       21.18        2.70     19.18 o 
 -11   1   5      345.91      376.57     27.24 o 
 -10   1   5     1613.94     1662.86     43.66 o 
  -9   1   5      519.54      528.09     21.04 o 
  -8   1   5      724.70      667.17     10.73 o 
  -7   1   5      106.08      101.66      6.68 o 
  -6   1   5      783.94      804.86     12.72 o 
  -5   1   5       38.93       32.05      5.11 o 
  -4   1   5      479.75      528.44     10.05 o 
  -3   1   5     2400.89     2290.30     29.11 o 
  -2   1   5        5.34        6.45      4.49 o 
  -1   1   5     3808.09     3758.56     50.25 o 
   0   1   5     9370.17     9061.52     39.34 o 
   1   1   5     1898.33     1584.27     20.68 o 
   2   1   5     1331.35     1535.06     26.65 o 
   3   1   5      276.56      247.98     12.92 o 
   4   1   5        2.51        7.65      6.86 o 
   5   1   5     1354.34     1478.81     29.98 o 
   6   1   5      545.70      521.22     13.86 o 
   7   1   5        2.43        3.25      9.00 o 
   8   1   5      739.14      812.51     23.62 o 
   9   1   5       62.99       57.03     11.05 o 
  10   1   5      183.08      225.85     14.22 o 
  11   1   5      181.16      204.08     16.16 o 
  12   1   5        7.06       26.21     18.91 o 
  13   1   5        6.40       26.25     23.69 o 
 -15   2   5       16.64       22.04     29.22 o 
 -14   2   5        0.21       20.91     23.62 o 
 -13   2   5        2.01        1.61     21.98 o 
 -12   2   5       34.54       37.84     21.16 o 
 -11   2   5      801.45      747.80     44.06 o 
 -10   2   5       46.17       56.92     11.94 o 
  -9   2   5        0.05        4.89      5.58 o 
  -8   2   5       11.08       84.37     25.87 o 
  -7   2   5      202.11      245.61     18.90 o 
  -6   2   5     1286.30     1404.14     20.12 o 
  -5   2   5     1236.26     1391.65     32.14 o 
  -4   2   5       22.20       28.38     10.71 o 
  -3   2   5     2324.84     2533.00     29.67 o 
  -2   2   5    24062.37    27402.55    102.21 o 
  -1   2   5     1743.66     2009.88    190.55 o 
   0   2   5      491.12      456.94     16.07 o 
   1   2   5      111.25      124.06     12.82 o 
   2   2   5      166.32      196.86     19.23 o 
   3   2   5      373.37      381.84     15.66 o 
   4   2   5      261.11      238.09     14.45 o 
   5   2   5      183.85      202.42     10.34 o 
   6   2   5      510.72      438.68     12.96 o 
   7   2   5      833.92      777.63     27.63 o 
   8   2   5      140.50      116.80     18.74 o 
   9   2   5      275.05      277.49     17.15 o 
  10   2   5       37.84       44.25     14.35 o 
  11   2   5      264.09      326.44     25.58 o 
  12   2   5        3.84       38.38     25.69 o 
  13   2   5       42.07       64.36     42.71 o 
 -15   3   5        0.94      -26.13     53.90 o 
 -14   3   5        4.31        9.83     25.30 o 
 -13   3   5        4.53       -4.98     22.90 o 
 -12   3   5        5.06        6.57     11.08 o 
 -11   3   5      812.68      754.16     36.28 o 
 -10   3   5        3.51        3.64      9.21 o 
  -9   3   5        0.04        7.12      8.57 o 
  -8   3   5      285.27      303.58     13.54 o 
  -7   3   5        5.40       16.71     12.03 o 
  -6   3   5       72.87       90.84     13.07 o 
  -5   3   5     1361.32     1661.94     36.66 o 
  -4   3   5     2090.51     2571.87     34.56 o 
  -3   3   5      460.83      389.41     20.81 o 
  -2   3   5       16.94       14.67      7.01 o 
  -1   3   5      461.76      548.74     33.13 o 
   0   3   5      343.97      311.87     31.39 o 
   1   3   5      421.26      441.88     13.93 o 
   2   3   5      236.91      265.47     12.05 o 
   3   3   5        0.47        8.74      7.81 o 
   4   3   5     1068.26     1055.74     16.46 o 
   5   3   5      133.76      134.82     15.21 o 
   6   3   5     1190.36     1119.86     21.15 o 
   7   3   5      161.25      173.29     15.02 o 
   8   3   5       90.36       98.87     25.97 o 
   9   3   5       18.99       32.16     20.67 o 
  10   3   5       50.09       51.78     21.75 o 
  11   3   5        5.57       11.86     22.93 o 
  12   3   5       33.41       40.63     42.12 o 
  13   3   5        0.45       48.96     41.96 o 
 -14   4   5       38.90       29.48     25.73 o 
 -13   4   5       19.04       33.63     24.13 o 
 -12   4   5       75.28       79.79     13.00 o 
 -11   4   5       38.08       51.06     13.90 o 
 -10   4   5       50.81       28.04     19.31 o 
  -9   4   5       48.79      103.29     43.02 o 
  -8   4   5      367.99      388.90     30.29 o 
  -7   4   5       81.62       93.77     16.01 o 
  -6   4   5       82.95       88.62     16.78 o 
  -5   4   5      344.42      357.79     20.26 o 
  -4   4   5       84.11       80.81     13.10 o 
  -3   4   5     1184.51     1186.62     34.65 o 
  -2   4   5      284.39      286.82     12.12 o 
  -1   4   5     2435.90     2727.43     44.06 o 
   0   4   5     1359.60     1302.18     55.95 o 
   1   4   5      292.95      235.98     13.63 o 
   2   4   5      183.64      204.72     13.03 o 
   3   4   5      834.65      905.28     18.12 o 
   4   4   5        7.23       15.84      9.88 o 
   5   4   5      591.80      577.79     25.33 o 
   6   4   5        4.32       14.23     11.41 o 
   7   4   5       89.55      102.53     16.80 o 
   8   4   5       20.77       30.99     20.27 o 
   9   4   5       71.12       71.56     20.71 o 
  10   4   5        7.86        6.32     20.02 o 
  11   4   5       12.24       66.47     40.01 o 
  12   4   5        0.82       33.60     33.99 o 
 -13   5   5        4.69       38.95     40.23 o 
 -12   5   5        6.86        9.59     19.48 o 
 -11   5   5       46.60       50.03     15.09 o 
 -10   5   5        6.62       29.42     14.31 o 
  -9   5   5      247.04      293.92     33.22 o 
  -8   5   5       42.55       53.51     31.29 o 
  -7   5   5       69.32       82.38     17.71 o 
  -6   5   5        4.59       13.71     12.89 o 
  -5   5   5      115.91      124.34     13.64 o 
  -4   5   5       32.57       43.68     11.99 o 
  -3   5   5       31.04       28.86     11.00 o 
  -2   5   5      180.28      158.48     11.01 o 
  -1   5   5       29.46       30.39      9.49 o 
   0   5   5        0.12       -3.65      7.68 o 
   1   5   5        2.50        1.70     11.33 o 
   2   5   5       32.75       31.39     12.16 o 
   3   5   5        0.30       12.84     12.25 o 
   4   5   5      226.20      197.60     15.39 o 
   5   5   5      146.52      134.13     14.33 o 
   6   5   5      143.10      154.17     15.12 o 
   7   5   5       75.59       74.69     14.96 o 
   8   5   5       19.70       12.56     20.99 o 
   9   5   5       32.70       40.72     21.28 o 
  10   5   5       19.06       51.28     22.60 o 
  11   5   5       29.72       40.23     23.02 o 
 -12   6   5       41.94       40.10     22.45 o 
 -11   6   5        1.87       21.95     16.26 o 
 -10   6   5      117.75      141.97     21.10 o 
  -9   6   5        7.91        7.97     24.35 o 
  -8   6   5        1.51       10.54     23.13 o 
  -7   6   5       58.47       57.45     20.27 o 
  -6   6   5       70.30       77.65     19.03 o 
  -5   6   5      259.94      258.28     19.97 o 
  -4   6   5        2.63       11.02     15.08 o 
  -3   6   5        0.04        6.42     12.63 o 
  -2   6   5       54.87       52.20     12.28 o 
  -1   6   5       22.82       20.64     11.18 o 
   0   6   5      192.89      192.60     11.41 o 
   1   6   5      125.06      127.19     14.98 o 
   2   6   5        9.47       31.55     16.00 o 
   3   6   5      217.83      231.39     17.44 o 
   4   6   5       24.70       19.97     15.57 o 
   5   6   5      407.33      402.48     20.25 o 
   6   6   5       55.46       43.83     15.50 o 
   7   6   5      214.50      235.00     18.11 o 
   8   6   5        0.04       -5.72     27.98 o 
   9   6   5       59.51       75.29     23.82 o 
  10   6   5       31.26       34.97     23.23 o 
 -11   7   5        2.76       18.88     18.48 o 
 -10   7   5        4.65       25.25     21.99 o 
  -9   7   5       72.75       49.80     27.90 o 
  -8   7   5       16.80       37.54     26.07 o 
  -7   7   5      333.09      330.42     25.10 o 
  -6   7   5       53.90       40.88     19.48 o 
  -5   7   5      296.04      303.21     21.99 o 
  -4   7   5      339.85      359.35     25.35 o 
  -3   7   5       30.90       21.67     15.70 o 
  -2   7   5      136.86      150.60     16.57 o 
  -1   7   5      136.59      140.49     16.13 o 
   0   7   5       52.53       53.99     12.47 o 
   1   7   5      254.44      251.93     20.67 o 
   2   7   5        1.33       16.78     27.60 o 
   3   7   5      632.73      601.20     22.92 o 
   4   7   5       47.32       69.77     17.79 o 
   5   7   5       15.09       26.04     17.18 o 
   6   7   5       13.45       37.13     29.88 o 
   7   7   5       16.65       28.96     30.78 o 
   8   7   5        1.65       26.60     31.56 o 
   9   7   5      143.87      157.58     33.86 o 
  -9   8   5        8.61       43.26     23.96 o 
  -8   8   5       70.20       85.85     28.86 o 
  -7   8   5        0.66       42.12     21.68 o 
  -6   8   5      317.56      292.77     24.91 o 
  -5   8   5       16.65        7.28     20.24 o 
  -4   8   5      112.75      136.10     26.86 o 
  -3   8   5      478.01      461.99     23.50 o 
  -2   8   5      231.35      217.59     19.24 o 
  -1   8   5        4.56       20.69     16.18 o 
   0   8   5        4.77       16.02     15.58 o 
   1   8   5      216.21      192.74     32.68 o 
   2   8   5        2.25       23.72     29.24 o 
   3   8   5       14.94       46.27     31.13 o 
   4   8   5       31.82       51.05     31.82 o 
   5   8   5        6.70        7.67     32.39 o 
   6   8   5       11.53       13.24     39.99 o 
   7   8   5        1.12       -5.80     32.61 o 
  -7   9   5       27.06       54.50     40.86 o 
  -6   9   5       26.30       40.12     33.47 o 
  -5   9   5       59.29      111.85     50.92 o 
  -4   9   5        0.14       18.53     29.85 o 
  -3   9   5      157.77      253.81     33.94 o 
  -2   9   5      476.22      377.68     37.78 o 
  -1   9   5      114.35      153.42     33.31 o 
   0   9   5       12.50       31.13     30.34 o 
   1   9   5        0.05       15.82     32.13 o 
   2   9   5       34.19       37.02     36.51 o 
   3   9   5       67.19       89.55     34.85 o 
   4   9   5        6.43       29.20     36.42 o 
   5   9   5       76.79       92.08     36.21 o 
 -14   0   6      165.37      115.42     41.53 o 
 -12   0   6       80.08       71.83     22.41 o 
 -10   0   6     1021.25     1030.78     30.65 o 
  -8   0   6      533.59      488.89     18.19 o 
  -6   0   6       28.95       28.19      6.73 o 
  -4   0   6      135.16      107.15      8.30 o 
  -2   0   6     1121.39     1073.21     22.54 o 
   0   0   6      697.77      682.30     10.17 o 
   2   0   6      735.85      722.85     24.28 o 
   4   0   6      717.68      588.21     21.96 o 
   6   0   6      564.99      525.04     27.17 o 
   8   0   6      165.40      129.85     18.37 o 
  10   0   6       16.24       13.63     17.15 o 
  12   0   6        0.40       38.62     21.54 o 
 -15   1   6        8.69        4.41     30.51 o 
 -14   1   6        5.39       29.94     28.76 o 
 -13   1   6      150.36      146.46     23.56 o 
 -12   1   6       98.54      111.62     26.02 o 
 -11   1   6      444.46      386.21     29.81 o 
 -10   1   6      564.51      698.02     68.91 o 
  -9   1   6      111.89      135.64     15.11 o 
  -8   1   6        0.86       45.10     16.38 o 
  -7   1   6       97.43       81.27      5.47 o 
  -6   1   6      864.07      857.98     15.39 o 
  -5   1   6     2798.99     2702.43     20.63 o 
  -4   1   6       15.39        7.02      7.04 o 
  -3   1   6     2747.01     2841.92     36.83 o 
  -2   1   6      198.83      188.94      6.24 o 
  -1   1   6     1045.55      977.57     15.00 o 
   0   1   6      915.85      961.45      9.61 o 
   1   1   6      562.14      692.07     13.60 o 
   2   1   6     1403.16     1363.74     26.76 o 
   3   1   6      187.01      169.35     15.72 o 
   4   1   6        0.11       -1.51      5.68 o 
   5   1   6        2.88        5.75      7.41 o 
   6   1   6       24.79       31.56      9.04 o 
   7   1   6      390.63      363.23     20.25 o 
   8   1   6        1.70        8.01      9.82 o 
   9   1   6      204.19      220.88     17.29 o 
  10   1   6        0.10        9.29     11.46 o 
  11   1   6      242.08      194.59     20.71 o 
  12   1   6       69.83       71.93     19.82 o 
  13   1   6        2.22       27.01     43.71 o 
 -15   2   6        6.49       32.74     32.00 o 
 -14   2   6        5.69       60.13     42.16 o 
 -13   2   6       11.35       28.32     20.09 o 
 -12   2   6      482.00      508.54     38.74 o 
 -11   2   6      166.05      159.95     10.38 o 
 -10   2   6      236.82      238.92     11.05 o 
  -9   2   6        1.12        6.26      8.14 o 
  -8   2   6      472.77      534.20     16.83 o 
  -7   2   6      346.03      347.70     12.20 o 
  -6   2   6      717.74      688.13     20.14 o 
  -5   2   6      108.92      105.64     14.42 o 
  -4   2   6       66.14       45.16      9.61 o 
  -3   2   6     2519.94     2678.72     28.98 o 
  -2   2   6     8515.00     9164.08    136.51 o 
  -1   2   6    13346.67    14004.00     69.90 o 
   0   2   6        2.63       12.65      8.15 o 
   1   2   6      424.85      446.89     16.38 o 
   2   2   6     2914.19     2823.83     39.05 o 
   3   2   6      288.09      325.54     16.41 o 
   4   2   6     1607.34     1710.43     52.48 o 
   5   2   6      688.80      745.36     20.75 o 
   6   2   6       49.41       49.35     10.02 o 
   7   2   6        0.01       -5.18     11.89 o 
   8   2   6      813.10      765.26     42.89 o 
   9   2   6        1.82        1.02     14.59 o 
  10   2   6      141.51      167.52     16.99 o 
  11   2   6        7.38        6.75     21.55 o 
  12   2   6       33.06       43.12     39.16 o 
  13   2   6        0.09       19.36     42.67 o 
 -14   3   6       23.68       12.51     24.22 o 
 -13   3   6        6.69       27.02     22.21 o 
 -12   3   6        1.91        5.98     12.11 o 
 -11   3   6        1.67       14.39     19.94 o 
 -10   3   6        5.61        8.41      8.54 o 
  -9   3   6      364.12      320.45     14.60 o 
  -8   3   6      667.05      673.68     18.53 o 
  -7   3   6      725.67      755.20     20.71 o 
  -6   3   6     1632.72     1701.14     30.83 o 
  -5   3   6      556.16      584.35     30.77 o 
  -4   3   6     3278.77     3661.27     47.99 o 
  -3   3   6        0.16       15.67     16.71 o 
  -2   3   6      159.29      111.69     27.43 o 
  -1   3   6      245.00      196.38     29.64 o 
   0   3   6     1030.60     1205.75     30.46 o 
   1   3   6      489.77      432.86     11.88 o 
   2   3   6      399.84      392.18     15.58 o 
   3   3   6      697.38      625.93     13.13 o 
   4   3   6      261.77      229.80     16.01 o 
   5   3   6      119.34       78.45     15.17 o 
   6   3   6      158.08      141.51     15.05 o 
   7   3   6        0.16       10.12     14.38 o 
   8   3   6      395.60      373.42     24.25 o 
   9   3   6      152.00      183.95     21.17 o 
  10   3   6        0.08       14.44     20.35 o 
  11   3   6       23.70       61.14     22.95 o 
  12   3   6        1.43        0.61     39.91 o 
 -14   4   6        4.82       20.26     54.14 o 
 -13   4   6       13.37       29.06     32.31 o 
 -12   4   6        0.22       11.86     10.41 o 
 -11   4   6        3.31       22.41     19.88 o 
 -10   4   6       35.12       48.80     18.86 o 
  -9   4   6      122.75      125.09     20.34 o 
  -8   4   6      947.81     1074.46     58.06 o 
  -7   4   6      103.29      128.89     17.44 o 
  -6   4   6      711.61      700.88     22.98 o 
  -5   4   6        5.09        7.99     15.84 o 
  -4   4   6        0.47        5.72     11.52 o 
  -3   4   6      195.09      205.86     12.76 o 
  -2   4   6      554.66      535.42     76.68 o 
  -1   4   6     8488.50     9544.02    113.25 o 
   0   4   6     7777.20     6508.88   1026.15 o 
   1   4   6       90.38      102.07     11.58 o 
   2   4   6     1151.84     1177.92     20.13 o 
   3   4   6        3.32        6.06      9.43 o 
   4   4   6      475.02      485.06     13.53 o 
   5   4   6      374.39      348.08     13.72 o 
   6   4   6     1624.15     1523.46     48.22 o 
   7   4   6      228.72      204.04     19.25 o 
   8   4   6      536.44      546.58     28.65 o 
   9   4   6      185.07      131.12     22.66 o 
  10   4   6        7.03       -9.83     31.30 o 
  11   4   6        0.51       16.60     32.59 o 
  12   4   6        6.75       24.84     34.27 o 
 -13   5   6       25.07       25.72     24.34 o 
 -12   5   6       29.69       52.00     17.99 o 
 -11   5   6        5.05       17.61     14.43 o 
 -10   5   6        9.76       26.78     19.04 o 
  -9   5   6       43.54       72.49     31.33 o 
  -8   5   6      217.93      182.43     26.52 o 
  -7   5   6       90.08       80.30     23.86 o 
  -6   5   6        1.69       14.68     15.62 o 
  -5   5   6      883.33      922.17     27.88 o 
  -4   5   6       36.54       34.03     11.56 o 
  -3   5   6       68.01       51.84     10.18 o 
  -2   5   6      158.84      159.80     17.61 o 
  -1   5   6       72.54       56.96      7.29 o 
   0   5   6      178.55      157.78     15.86 o 
   1   5   6      223.52      192.95     12.94 o 
   2   5   6      304.21      279.32     14.97 o 
   3   5   6      201.70      193.80     14.03 o 
   4   5   6      139.04       78.15     13.97 o 
   5   5   6      252.17      246.43     15.18 o 
   6   5   6      579.34      540.90     31.53 o 
   7   5   6       42.25       67.51     21.39 o 
   8   5   6      228.42      199.48     24.37 o 
   9   5   6        0.26        9.88     20.86 o 
  10   5   6        0.35        6.38     22.33 o 
  11   5   6       14.40       68.97     34.68 o 
 -12   6   6        0.76       -7.01     21.68 o 
 -11   6   6       64.46       77.96     18.37 o 
 -10   6   6       26.78       30.57     26.59 o 
  -9   6   6      151.25      168.02     26.50 o 
  -8   6   6      516.79      519.52     26.11 o 
  -7   6   6        7.85       21.74     19.58 o 
  -6   6   6      289.51      288.15     22.19 o 
  -5   6   6       14.78       16.74     15.97 o 
  -4   6   6        4.33       21.53     14.42 o 
  -3   6   6        0.07        2.86     12.26 o 
  -2   6   6       29.25       35.14     11.15 o 
  -1   6   6       53.23       60.98     10.34 o 
   0   6   6      250.49      242.15     15.38 o 
   1   6   6        0.79       16.87     14.10 o 
   2   6   6       94.38       78.03     16.80 o 
   3   6   6      104.92      100.89     15.39 o 
   4   6   6        4.41        9.30     14.99 o 
   5   6   6        6.69       21.34     14.57 o 
   6   6   6       80.08       93.49     15.43 o 
   7   6   6        4.66       16.89     27.91 o 
   8   6   6        0.49       -7.85     29.05 o 
   9   6   6        5.07        8.44     23.88 o 
  10   6   6        0.74       30.64     24.65 o 
 -11   7   6        6.17       30.34     18.46 o 
 -10   7   6       55.70       79.18     22.16 o 
  -9   7   6        3.49       17.08     26.53 o 
  -8   7   6        0.83        4.68     20.72 o 
  -7   7   6        0.01       22.91     20.68 o 
  -6   7   6        0.38       17.70     18.48 o 
  -5   7   6       10.40       22.66     17.28 o 
  -4   7   6       44.30       43.76     16.06 o 
  -3   7   6        9.46       21.97     14.91 o 
  -2   7   6       93.86       94.65     13.81 o 
  -1   7   6       10.58       18.97     12.31 o 
   0   7   6        3.28        6.95     14.82 o 
   1   7   6      260.02      264.22     19.80 o 
   2   7   6      313.74      286.64     42.81 o 
   3   7   6      230.87      222.45     21.84 o 
   4   7   6        9.81       21.39     16.97 o 
   5   7   6        0.37        2.46     16.83 o 
   6   7   6        0.79       27.93     29.50 o 
   7   7   6       75.88       76.19     30.97 o 
   8   7   6        0.53       27.58     32.16 o 
   9   7   6       84.36      118.67     28.33 o 
  -9   8   6      116.43      137.87     31.64 o 
  -8   8   6        9.05       40.61     23.65 o 
  -7   8   6        5.16       25.34     21.28 o 
  -6   8   6       14.42       27.63     20.66 o 
  -5   8   6        2.28       20.16     18.67 o 
  -4   8   6      289.15      270.40     21.32 o 
  -3   8   6      601.80      597.25     30.42 o 
  -2   8   6      407.62      426.04     20.80 o 
  -1   8   6       41.14       43.52     15.30 o 
   0   8   6        0.01        4.53     28.88 o 
   1   8   6        2.22       -3.70     29.98 o 
   2   8   6        0.38      -15.14     31.77 o 
   3   8   6        8.59       21.65     31.66 o 
   4   8   6       39.41       27.75     32.84 o 
   5   8   6        4.28        3.62     32.82 o 
   6   8   6        7.65       25.28     33.39 o 
   7   8   6        9.56       48.50     34.73 o 
  -6   9   6       14.70       52.05     35.17 o 
  -5   9   6       57.15       96.59     34.36 o 
  -4   9   6       18.97       50.97     32.36 o 
  -3   9   6       13.28       44.01     31.65 o 
  -2   9   6       17.86       14.30     33.08 o 
  -1   9   6       17.68       41.48     33.17 o 
   0   9   6        6.29       -3.48     32.79 o 
   1   9   6       47.36       72.19     33.86 o 
   2   9   6       55.19       50.26     33.35 o 
   3   9   6        2.97       19.22     34.00 o 
   4   9   6       88.45      116.98     38.16 o 
 -15   0   7       78.77       78.44     44.17 o 
 -13   0   7      231.96      209.07     41.77 o 
 -11   0   7     1165.39     1163.75     33.77 o 
  -9   0   7      878.16      863.34     24.60 o 
  -7   0   7     1387.81     1356.02     19.58 o 
  -5   0   7     1216.55     1286.26     19.96 o 
  -3   0   7       41.89       21.76      8.04 o 
  -1   0   7       47.97       49.79      6.58 o 
   1   0   7     2882.65     3059.47     23.27 o 
   3   0   7     2555.94     2296.19     91.97 o 
   5   0   7     1150.19     1236.61     31.38 o 
   7   0   7       23.26       43.08     16.42 o 
   9   0   7       36.98       35.49     18.83 o 
  11   0   7       15.10       31.39     21.07 o 
  13   0   7        0.05       23.25     41.88 o 
 -15   1   7        5.95       18.78     30.20 o 
 -14   1   7       95.78      126.68     30.84 o 
 -13   1   7        0.33       12.80     19.23 o 
 -12   1   7        0.04        5.74     18.35 o 
 -11   1   7       19.28       47.25     18.21 o 
 -10   1   7        0.15       65.28     16.13 o 
  -9   1   7       68.36       84.17     12.46 o 
  -8   1   7      642.89      674.86     20.54 o 
  -7   1   7      122.78      120.84      7.07 o 
  -6   1   7       33.77       55.80      8.03 o 
  -5   1   7     3047.10     3687.60     25.19 o 
  -4   1   7      382.03      417.96     11.36 o 
  -3   1   7        7.85        6.83      6.37 o 
  -2   1   7      634.14      588.95      7.50 o 
  -1   1   7     1056.09     1054.25     11.54 o 
   0   1   7     3052.05     2885.29     18.39 o 
   1   1   7      237.84      237.14     10.10 o 
   2   1   7     1903.57     1976.60     33.14 o 
   3   1   7        0.09       -1.08     14.24 o 
   4   1   7        1.23        0.26      4.58 o 
   5   1   7        0.46        2.25      6.97 o 
   6   1   7      119.62      120.20      9.79 o 
   7   1   7       49.46       50.55     11.16 o 
   8   1   7        1.22        7.67     10.16 o 
   9   1   7      213.45      235.51     15.12 o 
  10   1   7        0.05       11.02     11.69 o 
  11   1   7       20.01       13.29     17.27 o 
  12   1   7       11.67       20.40     28.06 o 
  13   1   7        0.00       40.11     44.77 o 
 -15   2   7       44.58      121.49     33.06 o 
 -14   2   7        3.05       29.54     30.87 o 
 -13   2   7       55.38       79.08     40.90 o 
 -12   2   7        2.57       58.01     23.80 o 
 -11   2   7      301.33      287.19     11.13 o 
 -10   2   7      157.01      167.02     10.70 o 
  -9   2   7      352.76      353.15     11.88 o 
  -8   2   7        3.36       11.14      7.86 o 
  -7   2   7      197.55      187.80      9.34 o 
  -6   2   7       33.00       33.41      6.21 o 
  -5   2   7      489.73      523.01     12.67 o 
  -4   2   7       68.60       88.05      8.85 o 
  -3   2   7      621.34      560.51     11.37 o 
  -2   2   7      137.73      131.58      7.59 o 
  -1   2   7      975.00      861.22     18.91 o 
   0   2   7     5572.94     5197.70     74.43 o 
   1   2   7      105.63       66.51     12.93 o 
   2   2   7     2821.72     2895.96     41.68 o 
   3   2   7        7.95        8.79     12.34 o 
   4   2   7      207.18      188.32     21.02 o 
   5   2   7      907.67      941.78     37.43 o 
   6   2   7        1.79        6.34      7.44 o 
   7   2   7      143.25      122.67     11.88 o 
   8   2   7      686.28      632.45     43.56 o 
   9   2   7        7.51       -7.86     14.40 o 
  10   2   7       20.89       27.21     15.66 o 
  11   2   7       11.06       13.28     22.20 o 
  12   2   7        2.36        3.28     43.57 o 
 -15   3   7        2.42      -18.01     55.51 o 
 -14   3   7       92.66       56.18     54.15 o 
 -13   3   7        7.90      -14.45     48.63 o 
 -12   3   7      137.44      160.20     16.18 o 
 -11   3   7        8.87       16.69      7.11 o 
 -10   3   7      132.67      138.61     12.73 o 
  -9   3   7       80.86       71.73     11.96 o 
  -8   3   7      345.85      341.52     14.04 o 
  -7   3   7       63.35       69.72     13.62 o 
  -6   3   7       36.72       51.76     15.33 o 
  -5   3   7      462.58      553.26     32.93 o 
  -4   3   7     1258.71     1348.07     27.29 o 
  -3   3   7     2267.23     2225.20     43.24 o 
  -2   3   7     4003.71     4188.93     51.24 o 
  -1   3   7     1768.56     1957.33     37.56 o 
   0   3   7     2163.59     2386.10     32.07 o 
   1   3   7      347.76      232.36     23.22 o 
   2   3   7       77.58       68.31     12.61 o 
   3   3   7      266.67      233.41     20.47 o 
   4   3   7        7.73       10.76     13.89 o 
   5   3   7       11.92        6.56     12.60 o 
   6   3   7      602.63      648.08     26.85 o 
   7   3   7       36.57       47.74     15.78 o 
   8   3   7       68.80       68.81     20.06 o 
   9   3   7       43.93       80.16     20.02 o 
  10   3   7       11.30       15.24     30.27 o 
  11   3   7       42.56       40.82     32.40 o 
  12   3   7        1.33       21.47     42.77 o 
 -14   4   7        0.18       59.03     55.11 o 
 -13   4   7      140.69      183.50     33.15 o 
 -12   4   7       23.15       27.17     27.96 o 
 -11   4   7      162.45      116.12     18.86 o 
 -10   4   7        0.05        8.86     16.63 o 
  -9   4   7       88.28      120.64     19.32 o 
  -8   4   7      173.61      193.02     27.72 o 
  -7   4   7       19.90       24.29     22.02 o 
  -6   4   7      240.01      303.36     22.69 o 
  -5   4   7      225.46      216.12     19.80 o 
  -4   4   7      226.12      202.81     14.52 o 
  -3   4   7        1.45        4.81      6.98 o 
  -2   4   7     2530.06     2716.52     66.29 o 
  -1   4   7     4015.66     4485.24     85.83 o 
   0   4   7      167.17      176.70     36.00 o 
   1   4   7       34.79       11.62      8.81 o 
   2   4   7       13.19       21.69      9.24 o 
   3   4   7      826.28      850.31     15.40 o 
   4   4   7      239.56      227.56      9.78 o 
   5   4   7      160.77      163.18     16.28 o 
   6   4   7      267.00      267.10     22.06 o 
   7   4   7      641.30      658.59     27.69 o 
   8   4   7      285.36      285.32     25.22 o 
   9   4   7        8.45       -3.35     21.59 o 
  10   4   7        0.01       23.07     31.64 o 
  11   4   7        0.09       44.38     34.15 o 
 -13   5   7       26.29      142.11     56.92 o 
 -12   5   7       47.28       65.41     18.73 o 
 -11   5   7        3.50       16.62     14.14 o 
 -10   5   7       49.73       80.01     50.10 o 
  -9   5   7       12.22        3.34     28.39 o 
  -8   5   7      413.71      425.84     30.43 o 
  -7   5   7      379.99      355.94     28.40 o 
  -6   5   7       80.29       83.72     16.30 o 
  -5   5   7      225.15      199.87     27.68 o 
  -4   5   7       24.80       22.63     10.61 o 
  -3   5   7       20.59       28.33      8.26 o 
  -2   5   7        5.12       15.05     17.08 o 
  -1   5   7      280.54      247.07     21.12 o 
   0   5   7       58.91       42.46      8.23 o 
   1   5   7      113.86       87.72     10.52 o 
   2   5   7       39.88       35.38     12.25 o 
   3   5   7      101.83       88.80     12.95 o 
   4   5   7        2.92        2.92     12.55 o 
   5   5   7        5.97       14.17     11.73 o 
   6   5   7        3.01       12.52     11.05 o 
   7   5   7        0.44        2.79     19.22 o 
   8   5   7       14.33       37.71     22.21 o 
   9   5   7       14.42       26.33     23.37 o 
  10   5   7        5.15       13.78     22.80 o 
  11   5   7        0.22       19.41     35.61 o 
 -12   6   7       12.68        6.52     31.97 o 
 -11   6   7        0.11       19.03     17.17 o 
 -10   6   7        0.06       10.36     24.23 o 
  -9   6   7        7.41       16.17     23.31 o 
  -8   6   7      285.97      258.70     22.96 o 
  -7   6   7        3.88       12.28     18.58 o 
  -6   6   7        4.54       12.20     17.38 o 
  -5   6   7      115.77      129.62     16.63 o 
  -4   6   7       16.42       11.76     13.46 o 
  -3   6   7      490.29      473.16     17.35 o 
  -2   6   7       14.86        5.92      6.49 o 
  -1   6   7      171.43      157.48     32.69 o 
   0   6   7       61.43       51.67     25.60 o 
   1   6   7       67.55       65.14     13.21 o 
   2   6   7      314.63      316.83     18.85 o 
   3   6   7       44.23       60.16     14.57 o 
   4   6   7       80.47       82.01     15.54 o 
   5   6   7        0.12       10.59     13.40 o 
   6   6   7      101.02       83.17     14.25 o 
   7   6   7       12.12       38.70     29.26 o 
   8   6   7       10.25       13.52     23.98 o 
   9   6   7        9.95       27.75     24.50 o 
  10   6   7        0.07       12.01     26.07 o 
 -11   7   7        0.08       28.47     21.12 o 
 -10   7   7        0.09       23.01     27.44 o 
  -9   7   7        0.45       34.12     25.46 o 
  -8   7   7        0.47        7.81     21.31 o 
  -7   7   7        0.00       23.42     19.29 o 
  -6   7   7      116.19      109.55     19.59 o 
  -5   7   7        2.28       11.73     16.34 o 
  -4   7   7      131.10      131.65     25.91 o 
  -3   7   7      633.34      566.24     23.47 o 
  -2   7   7       26.70       20.83     11.04 o 
  -1   7   7       65.27       73.57     46.34 o 
   0   7   7       19.32       27.48     27.70 o 
   1   7   7       81.36       81.41     15.46 o 
   2   7   7      125.07      109.80     17.71 o 
   3   7   7      114.18      137.41     17.67 o 
   4   7   7       30.42       31.32     21.67 o 
   5   7   7      204.66      210.34     34.87 o 
   6   7   7       43.85       57.23     32.15 o 
   7   7   7      199.05      215.37     35.03 o 
   8   7   7       90.93       65.23     34.46 o 
  -9   8   7        5.85       40.42     45.75 o 
  -8   8   7        5.31        5.83     32.33 o 
  -7   8   7       18.82       56.30     21.37 o 
  -6   8   7        1.14        7.13     19.40 o 
  -5   8   7       12.02       44.26     17.88 o 
  -4   8   7        1.93       21.10     15.28 o 
  -3   8   7        3.46        6.38     13.04 o 
  -2   8   7      305.11      276.89     36.83 o 
  -1   8   7        1.52       32.99     30.45 o 
   0   8   7        0.01        3.72     29.60 o 
   1   8   7        3.63       60.07     31.84 o 
   2   8   7        0.01       26.38     32.48 o 
   3   8   7        0.54      -10.51     33.14 o 
   4   8   7        0.23        4.87     33.15 o 
   5   8   7       20.26       28.59     34.12 o 
   6   8   7       54.19      106.11     34.85 o 
  -6   9   7       16.56       39.33     35.43 o 
  -5   9   7       23.22       43.27     33.44 o 
  -4   9   7        9.65       26.21     33.34 o 
  -3   9   7       18.02       28.58     32.57 o 
  -2   9   7       93.69       86.74     33.70 o 
  -1   9   7        0.88       31.15     34.62 o 
   0   9   7       10.12       10.89     32.90 o 
   1   9   7       84.23       57.11     35.08 o 
   2   9   7       52.73       72.88     36.78 o 
   3   9   7      219.26      211.77     40.34 o 
   4   9   7        0.08       35.95     35.62 o 
 -14   0   8        1.93      -18.94     39.52 o 
 -12   0   8     3353.02     3517.05     53.96 o 
 -10   0   8       91.28       82.68     16.30 o 
  -8   0   8      809.80      730.10     15.78 o 
  -6   0   8      825.76      806.19     32.09 o 
  -4   0   8     5984.56     6388.52     36.57 o 
  -2   0   8     4704.45     4713.33     35.77 o 
   0   0   8      196.68      180.54      8.88 o 
   2   0   8      536.47      544.31     13.54 o 
   4   0   8       20.08       12.15     16.39 o 
   6   0   8        0.95        3.14     14.73 o 
   8   0   8      219.29      239.81     23.89 o 
  10   0   8       17.32       27.61     20.06 o 
  12   0   8        0.70      -11.42     42.15 o 
 -15   1   8        2.79       15.88     29.40 o 
 -14   1   8       21.77       21.17     29.34 o 
 -13   1   8        0.28        7.56     18.21 o 
 -12   1   8       91.49       83.35     19.34 o 
 -11   1   8     1043.79      942.73     32.61 o 
 -10   1   8      193.43      188.49     25.30 o 
  -9   1   8      210.27      171.42      9.11 o 
  -8   1   8       88.70       98.35     10.02 o 
  -7   1   8        6.28       12.25      7.59 o 
  -6   1   8      194.42      197.72      9.84 o 
  -5   1   8     3058.38     3579.78     24.75 o 
  -4   1   8      748.10      716.36     10.79 o 
  -3   1   8     2216.25     2279.81     15.66 o 
  -2   1   8     3224.74     3084.20     28.72 o 
  -1   1   8      449.76      471.53      8.16 o 
   0   1   8      145.84      125.07      6.83 o 
   1   1   8      609.26      538.28     10.38 o 
   2   1   8      172.30      165.80     10.96 o 
   3   1   8      617.00      604.20     23.92 o 
   4   1   8      228.61      196.92     18.78 o 
   5   1   8       42.70       36.81      7.64 o 
   6   1   8       77.97       73.24     14.51 o 
   7   1   8      255.57      273.88     12.02 o 
   8   1   8        2.74        1.96     10.26 o 
   9   1   8      264.96      262.97     21.96 o 
  10   1   8        5.52        5.18     11.74 o 
  11   1   8       67.56       90.19     18.12 o 
  12   1   8        3.77       -6.17     30.78 o 
 -15   2   8        5.71       56.59     30.90 o 
 -14   2   8       46.00       77.79     28.68 o 
 -13   2   8      164.51      180.22     43.51 o 
 -12   2   8       16.28       42.67     22.54 o 
 -11   2   8       31.49       59.87     22.28 o 
 -10   2   8      289.07      247.25     10.73 o 
  -9   2   8        1.25       11.67      7.17 o 
  -8   2   8        0.15        0.94      5.72 o 
  -7   2   8      109.83       97.75     10.32 o 
  -6   2   8      643.64      710.66     15.90 o 
  -5   2   8      223.78      221.80     10.77 o 
  -4   2   8      249.74      249.01     12.98 o 
  -3   2   8     2081.13     2142.40     26.86 o 
  -2   2   8       50.69       46.21      5.35 o 
  -1   2   8      217.77      227.95      9.75 o 
   0   2   8      306.87      298.16     14.42 o 
   1   2   8      370.11      378.41     19.67 o 
   2   2   8      564.89      627.73     23.50 o 
   3   2   8      654.78      618.97     23.27 o 
   4   2   8       17.20       10.51     11.58 o 
   5   2   8       16.07       13.85     12.09 o 
   6   2   8      767.20      794.84     30.22 o 
   7   2   8      263.66      210.18     21.04 o 
   8   2   8      185.14      190.43     13.87 o 
   9   2   8        5.08        1.36     13.49 o 
  10   2   8       45.39       43.71     18.71 o 
  11   2   8        0.42       20.41     41.48 o 
  12   2   8       18.01       69.12     45.63 o 
 -15   3   8        0.78       -1.74     56.62 o 
 -14   3   8        5.83       -4.23     54.59 o 
 -13   3   8       10.17       -0.62     50.44 o 
 -12   3   8       78.59       79.79     17.84 o 
 -11   3   8       35.19       45.33      7.95 o 
 -10   3   8       49.30       52.13     10.70 o 
  -9   3   8        2.82        4.59     10.26 o 
  -8   3   8        7.28        4.19      8.88 o 
  -7   3   8       22.85       23.61      7.89 o 
  -6   3   8        5.01       39.03     20.61 o 
  -5   3   8      388.57      411.22     19.46 o 
  -4   3   8      283.19      306.58     12.61 o 
  -3   3   8       91.65       46.39     15.01 o 
  -2   3   8      103.05       99.84     23.10 o 
  -1   3   8      112.44      105.89     14.20 o 
   0   3   8      856.36      854.85     22.86 o 
   1   3   8     1626.63     1821.36     47.21 o 
   2   3   8       64.44       52.85      6.88 o 
   3   3   8      329.29      290.84     18.10 o 
   4   3   8      663.07      622.18     23.54 o 
   5   3   8        0.47        1.50     14.36 o 
   6   3   8      110.75      104.42     17.72 o 
   7   3   8      280.52      297.52     24.52 o 
   8   3   8       15.23       38.35     21.09 o 
   9   3   8       20.57       24.19     20.07 o 
  10   3   8       40.60       51.61     29.79 o 
  11   3   8      159.76      209.70     37.82 o 
  12   3   8       12.12       17.64     35.32 o 
 -14   4   8       50.93       56.80     56.18 o 
 -13   4   8        0.47       78.84     52.89 o 
 -12   4   8        6.26       32.51     32.38 o 
 -11   4   8        5.10       30.41     17.30 o 
 -10   4   8       73.46       85.24     17.26 o 
  -9   4   8      206.87      214.75     19.40 o 
  -8   4   8       15.69       23.56     25.05 o 
  -7   4   8      345.58      309.54     21.60 o 
  -6   4   8       20.00       26.51     14.11 o 
  -5   4   8      221.58      193.65     18.31 o 
  -4   4   8       52.21       48.92      6.65 o 
  -3   4   8      273.71      303.31     23.85 o 
  -2   4   8      967.91     1086.21     48.48 o 
  -1   4   8       27.88       94.92     33.13 o 
   0   4   8      387.22      429.91     25.43 o 
   1   4   8       15.88       21.07      6.75 o 
   2   4   8      733.05      677.86     20.22 o 
   3   4   8       13.40       17.78      7.90 o 
   4   4   8     1678.51     1773.92     41.23 o 
   5   4   8       55.76       49.29     14.59 o 
   6   4   8      111.70       84.73     21.64 o 
   7   4   8      230.76      199.51     23.65 o 
   8   4   8        0.04        6.14     21.06 o 
   9   4   8        0.03       29.58     31.19 o 
  10   4   8        1.31       28.69     33.63 o 
  11   4   8        6.23       26.56     34.64 o 
 -13   5   8       37.03      136.25     56.95 o 
 -12   5   8       37.83       74.26     28.81 o 
 -11   5   8        5.75       46.86     24.35 o 
 -10   5   8       12.41       46.69     24.57 o 
  -9   5   8        1.69        1.92     22.82 o 
  -8   5   8        1.75       13.48     22.75 o 
  -7   5   8      163.26      155.87     26.16 o 
  -6   5   8      262.98      229.42     22.78 o 
  -5   5   8      110.11       83.33     13.97 o 
  -4   5   8       76.87       54.26     10.15 o 
  -3   5   8      524.26      546.82     25.65 o 
  -2   5   8      634.33      641.07     24.32 o 
  -1   5   8      223.59      205.74     21.14 o 
   0   5   8      898.37      797.52     28.80 o 
   1   5   8       80.29       62.49      8.99 o 
   2   5   8        6.41        8.73     11.06 o 
   3   5   8      452.21      446.28     20.06 o 
   4   5   8       56.98       64.79     11.24 o 
   5   5   8       93.09       91.75     10.85 o 
   6   5   8        2.84       21.10     18.89 o 
   7   5   8        3.71        9.14     18.07 o 
   8   5   8        0.76       18.31     23.44 o 
   9   5   8       12.45       31.29     24.80 o 
  10   5   8        5.60       23.64     34.39 o 
 -12   6   8       15.86       37.41     31.68 o 
 -11   6   8       24.11       37.18     20.63 o 
 -10   6   8        5.39       21.94     23.64 o 
  -9   6   8      288.49      291.82     33.21 o 
  -8   6   8       85.86       77.33     20.34 o 
  -7   6   8       18.34       27.32     17.95 o 
  -6   6   8       16.46        8.42     16.51 o 
  -5   6   8        0.44        8.06     13.69 o 
  -4   6   8      172.27      135.26     21.99 o 
  -3   6   8     2531.53     2646.71     57.76 o 
  -2   6   8      327.33      296.10     32.08 o 
  -1   6   8       28.08       33.00     35.75 o 
   0   6   8        3.96       -0.51     25.67 o 
   1   6   8      261.26      202.10     12.16 o 
   2   6   8      159.69      137.10     15.65 o 
   3   6   8        0.78       11.62     13.45 o 
   4   6   8      179.46      188.40     16.09 o 
   5   6   8       12.30       13.64     12.56 o 
   6   6   8       16.83       35.36     19.34 o 
   7   6   8       62.13       82.57     31.42 o 
   8   6   8        0.09       22.52     25.01 o 
   9   6   8       20.29       27.17     25.80 o 
 -11   7   8       21.35       53.99     27.82 o 
 -10   7   8       24.35       39.92     26.49 o 
  -9   7   8       26.04       52.57     22.69 o 
  -8   7   8      275.96      243.17     23.81 o 
  -7   7   8        2.59       12.75     18.55 o 
  -6   7   8       75.06       85.08     18.56 o 
  -5   7   8        6.45       20.35     13.95 o 
  -4   7   8       21.04       11.13      9.71 o 
  -3   7   8      365.86      337.75     35.14 o 
  -2   7   8      171.05      183.30     38.88 o 
  -1   7   8        0.30        0.90     28.13 o 
   0   7   8      235.76      255.13     33.24 o 
   1   7   8       47.95       25.99     10.56 o 
   2   7   8      206.54      219.89     19.45 o 
   3   7   8        0.34       32.49     21.79 o 
   4   7   8        0.47       19.54     30.19 o 
   5   7   8       11.81       39.91     30.91 o 
   6   7   8        0.24       27.51     31.93 o 
   7   7   8       70.60      104.83     33.65 o 
   8   7   8       36.19       44.78     33.71 o 
  -9   8   8       69.85       66.55     32.81 o 
  -8   8   8        0.64       -8.49     32.80 o 
  -7   8   8      175.20      246.98     42.82 o 
  -6   8   8       33.54       55.46     32.34 o 
  -5   8   8      282.41      315.78     37.05 o 
  -4   8   8      114.07      106.78     32.94 o 
  -3   8   8       36.38       42.78     31.67 o 
  -2   8   8       27.16       14.73     30.90 o 
  -1   8   8       21.47       36.87     31.55 o 
   0   8   8       30.45       28.46     30.70 o 
   1   8   8      320.78      303.15     36.41 o 
   2   8   8       13.87       24.81     33.67 o 
   3   8   8      284.29      274.50     38.78 o 
   4   8   8        6.77       25.21     34.37 o 
   5   8   8       42.31       54.22     35.24 o 
   6   8   8        3.41       33.53     34.60 o 
  -6   9   8       60.43       75.06     35.48 o 
  -5   9   8       33.44       59.86     34.87 o 
  -4   9   8       51.83       74.46     33.43 o 
  -3   9   8       22.57       47.89     34.68 o 
  -2   9   8       72.22       39.51     33.68 o 
  -1   9   8       74.98      108.27     35.74 o 
   0   9   8       46.33       67.46     33.99 o 
   1   9   8       47.10       73.64     35.25 o 
   2   9   8       68.48       58.53     35.09 o 
   3   9   8        3.67       20.53     35.92 o 
 -15   0   9       31.64       22.40     41.99 o 
 -13   0   9       24.01       46.31     40.95 o 
 -11   0   9      131.36       78.55     17.72 o 
  -9   0   9      185.62      180.41      9.75 o 
  -7   0   9     2011.44     2039.93     89.89 o 
  -5   0   9     1752.74     1744.97     22.34 o 
  -3   0   9      256.67      252.39      8.50 o 
  -1   0   9      574.78      595.72     11.05 o 
   1   0   9       39.12       42.87      9.61 o 
   3   0   9     1723.26     1897.65     64.84 o 
   5   0   9      441.31      450.12     20.56 o 
   7   0   9       88.49       74.47     20.13 o 
   9   0   9       98.40      115.82     30.23 o 
  11   0   9        2.22        8.67     20.00 o 
 -15   1   9        6.35       34.11     29.94 o 
 -14   1   9      128.37      121.31     31.53 o 
 -13   1   9        0.22       15.90     18.31 o 
 -12   1   9      223.32      202.69     21.23 o 
 -11   1   9      147.61      157.61     18.76 o 
 -10   1   9      951.18      915.12     42.27 o 
  -9   1   9       85.31       93.30      8.72 o 
  -8   1   9      239.52      253.08     11.89 o 
  -7   1   9       17.30       22.26      7.62 o 
  -6   1   9       42.92       37.98      8.93 o 
  -5   1   9     1908.27     1916.63     29.91 o 
  -4   1   9     2730.37     2866.14     19.42 o 
  -3   1   9       26.69       24.73      5.35 o 
  -2   1   9      279.64      264.52      6.76 o 
  -1   1   9      634.15      677.08      9.40 o 
   0   1   9     3722.45     3466.53     18.69 o 
   1   1   9        1.07       11.22      7.57 o 
   2   1   9       72.38       66.60     11.25 o 
   3   1   9       22.01       17.91     12.60 o 
   4   1   9      148.77      120.37     13.45 o 
   5   1   9        0.39        6.66      4.26 o 
   6   1   9      715.29      663.49     37.32 o 
   7   1   9       17.25       16.55      8.75 o 
   8   1   9      176.38      192.26     17.93 o 
   9   1   9       35.39       46.84     11.38 o 
  10   1   9        9.66       29.49     14.97 o 
  11   1   9        2.35       25.08     30.42 o 
  12   1   9       20.80       21.50     30.27 o 
 -15   2   9       39.45       94.84     64.77 o 
 -14   2   9        4.28       56.99     28.82 o 
 -13   2   9      225.50      283.56     52.68 o 
 -12   2   9        5.15       35.15     27.02 o 
 -11   2   9      101.62      114.22     21.86 o 
 -10   2   9      274.60      296.25     14.32 o 
  -9   2   9       72.41       61.76     11.08 o 
  -8   2   9      647.45      594.92     16.42 o 
  -7   2   9      239.59      197.61     12.03 o 
  -6   2   9      479.99      494.05     16.17 o 
  -5   2   9     2265.01     2443.84     57.90 o 
  -4   2   9      462.81      465.48     12.34 o 
  -3   2   9     1402.34     1342.52     21.13 o 
  -2   2   9      283.47      267.43      8.53 o 
  -1   2   9      832.57      734.80     11.71 o 
   0   2   9       45.96       50.57      7.55 o 
   1   2   9        7.24        2.41      5.19 o 
   2   2   9       50.59       66.23      9.91 o 
   3   2   9        1.84        7.33     10.63 o 
   4   2   9       49.94       49.03     13.79 o 
   5   2   9      177.80      191.75     16.02 o 
   6   2   9      917.63      903.64     25.88 o 
   7   2   9      178.64      153.64     18.71 o 
   8   2   9      200.73      159.67     28.31 o 
   9   2   9      365.79      344.14     38.88 o 
  10   2   9       95.80      112.30     32.74 o 
  11   2   9       68.33       84.34     41.68 o 
  12   2   9        4.66        2.98     42.04 o 
 -15   3   9        8.21      -23.55     55.82 o 
 -14   3   9       10.48        9.05     54.46 o 
 -13   3   9        5.31        3.08     51.12 o 
 -12   3   9      108.66      108.80     12.40 o 
 -11   3   9       29.66       25.39     10.12 o 
 -10   3   9      487.62      438.09     14.42 o 
  -9   3   9      660.89      610.74     37.55 o 
  -8   3   9      199.67      175.80      9.55 o 
  -7   3   9      727.81      713.60     23.42 o 
  -6   3   9        7.42       19.70     14.67 o 
  -5   3   9        6.78       26.29      9.80 o 
  -4   3   9      199.09      159.84     10.86 o 
  -3   3   9      481.56      478.13     19.36 o 
  -2   3   9     1276.98     1282.83     34.03 o 
  -1   3   9      413.05      414.55     17.83 o 
   0   3   9     2152.41     2151.92     49.87 o 
   1   3   9      185.92      180.43     11.34 o 
   2   3   9      311.88      317.11     21.18 o 
   3   3   9        5.36        8.55     13.26 o 
   4   3   9      232.88      254.83     15.69 o 
   5   3   9       77.74       67.28     16.42 o 
   6   3   9      640.94      648.19     29.85 o 
   7   3   9       28.77       36.66     21.28 o 
   8   3   9      212.38      209.42     32.93 o 
   9   3   9       21.74       45.40     31.23 o 
  10   3   9       34.30       57.26     33.04 o 
  11   3   9       25.66       41.56     33.57 o 
 -14   4   9       14.26       94.77     56.35 o 
 -13   4   9        1.84       37.73     51.94 o 
 -12   4   9       12.90       27.29     11.74 o 
 -11   4   9       88.68      111.96     17.12 o 
 -10   4   9      225.61      223.08     15.60 o 
  -9   4   9      120.25      133.44     13.24 o 
  -8   4   9       36.38       75.69     19.07 o 
  -7   4   9      310.43      306.50     21.59 o 
  -6   4   9       61.82       58.86     12.66 o 
  -5   4   9       47.72       59.14      9.97 o 
  -4   4   9       14.09       15.66      5.49 o 
  -3   4   9      603.61      646.70     29.57 o 
  -2   4   9     3208.19     3679.47     57.79 o 
  -1   4   9       20.27       83.54     14.83 o 
   0   4   9        0.19       14.69     15.14 o 
   1   4   9      190.26      150.09      6.99 o 
   2   4   9       35.77       40.27      9.89 o 
   3   4   9      563.48      627.65     30.15 o 
   4   4   9      135.59      134.64     27.13 o 
   5   4   9        0.43       10.63     25.42 o 
   6   4   9      479.29      479.25     33.29 o 
   7   4   9       76.04       52.82     22.79 o 
   8   4   9        0.32        0.97     21.31 o 
   9   4   9        0.35        3.81     32.43 o 
  10   4   9        0.00       11.36     32.94 o 
  11   4   9        8.45       10.72     37.38 o 
 -13   5   9        4.38       69.63     56.27 o 
 -12   5   9       14.01       37.11     32.63 o 
 -11   5   9       56.20       38.96     30.87 o 
 -10   5   9      242.84      234.73     18.32 o 
  -9   5   9       18.55       25.38     23.90 o 
  -8   5   9      289.12      262.05     33.23 o 
  -7   5   9       23.99       30.80     23.95 o 
  -6   5   9      240.70      223.24     16.91 o 
  -5   5   9      133.24      121.42      8.98 o 
  -4   5   9      267.14      265.12     32.45 o 
  -3   5   9      287.99      275.77     27.06 o 
  -2   5   9      927.59      963.86     36.90 o 
  -1   5   9        2.01       23.62     21.68 o 
   0   5   9      130.90       79.37     25.06 o 
   1   5   9       22.15       19.69      5.70 o 
   2   5   9      147.91      106.32     16.22 o 
   3   5   9       27.08       47.32     11.32 o 
   4   5   9      160.44      123.10      9.96 o 
   5   5   9      173.98      176.08     33.81 o 
   6   5   9      100.53      107.86     21.45 o 
   7   5   9       18.96       32.26     22.42 o 
   8   5   9        2.82       -2.62     23.24 o 
   9   5   9       31.66       58.90     25.27 o 
  10   5   9        1.44       15.91     37.33 o 
 -12   6   9       34.18       61.23     32.06 o 
 -11   6   9        4.16       18.02     34.49 o 
 -10   6   9        4.10       -5.31     33.21 o 
  -9   6   9       30.36       33.85     20.23 o 
  -8   6   9       51.00       56.73     20.07 o 
  -7   6   9        5.55       22.20     17.32 o 
  -6   6   9       58.76       73.39     15.75 o 
  -5   6   9      143.36      147.41     24.10 o 
  -4   6   9       61.83       30.78     26.71 o 
  -3   6   9       28.95       20.66     28.03 o 
  -2   6   9        1.19       22.26     27.51 o 
  -1   6   9      196.74      138.86     29.31 o 
   0   6   9       73.20       63.86     27.59 o 
   1   6   9      125.17      123.57     29.78 o 
   2   6   9        1.32        6.21     11.79 o 
   3   6   9       12.39       28.74     12.81 o 
   4   6   9        9.87       15.43     12.73 o 
   5   6   9        7.15        3.27     18.45 o 
   6   6   9       21.36       23.26     29.48 o 
   7   6   9        9.58       24.91     30.57 o 
   8   6   9       12.26       16.15     27.18 o 
   9   6   9       30.18       72.42     28.58 o 
 -11   7   9       66.47       62.99     41.89 o 
 -10   7   9       16.42       30.04     24.77 o 
  -9   7   9        7.79       24.89     21.37 o 
  -8   7   9       91.51       75.59     21.41 o 
  -7   7   9        3.56       12.36     18.44 o 
  -6   7   9        0.32        9.19     14.53 o 
  -5   7   9      107.61       96.09     23.95 o 
  -4   7   9       21.20       14.14     31.03 o 
  -3   7   9      505.01      471.35     38.01 o 
  -2   7   9      767.74      856.30     43.08 o 
  -1   7   9       21.64       28.54     29.63 o 
   0   7   9      109.84       63.49     30.26 o 
   1   7   9        9.66       19.01     30.57 o 
   2   7   9        0.11        5.54     31.06 o 
   3   7   9       38.65       49.82     32.39 o 
   4   7   9        5.96        5.76     32.10 o 
   5   7   9        0.49        4.47     32.29 o 
   6   7   9        0.39       19.24     31.61 o 
   7   7   9        1.71       32.35     33.19 o 
  -9   8   9        0.55      -19.75     32.74 o 
  -8   8   9        0.52       10.74     32.64 o 
  -7   8   9       12.06       39.30     32.86 o 
  -6   8   9       15.91       43.50     31.89 o 
  -5   8   9       19.58       41.73     31.73 o 
  -4   8   9       21.80       54.92     33.49 o 
  -3   8   9        3.30       -5.72     32.05 o 
  -2   8   9      113.94      123.20     34.59 o 
  -1   8   9        1.69       19.02     31.62 o 
   0   8   9        2.08       -6.37     30.36 o 
   1   8   9       29.42       47.53     33.50 o 
   2   8   9      119.13      137.35     42.82 o 
   3   8   9       15.57       68.11     35.19 o 
   4   8   9       58.90       48.11     35.42 o 
   5   8   9       42.43      116.58     38.38 o 
  -5   9   9        1.88       11.85     33.42 o 
  -4   9   9      108.47      136.49     36.68 o 
  -3   9   9        0.12       16.53     34.77 o 
  -2   9   9        0.18        7.25     34.19 o 
  -1   9   9        0.58       -0.52     35.81 o 
   0   9   9        1.22       32.95     34.30 o 
   1   9   9        0.00       19.11     35.69 o 
   2   9   9        0.31       11.87     35.04 o 
 -14   0  10       66.09      119.66     44.65 o 
 -12   0  10      488.68      499.92     50.16 o 
 -10   0  10        3.80        7.68      8.14 o 
  -8   0  10      113.10      115.15     11.15 o 
  -6   0  10      513.45      545.09     23.19 o 
  -4   0  10      755.17      822.88     22.74 o 
  -2   0  10      294.41      276.19      9.82 o 
   0   0  10        0.31        8.01      8.36 o 
   2   0  10     1110.89     1244.92     31.74 o 
   4   0  10      442.26      419.46     20.50 o 
   6   0  10      127.16      118.56     21.15 o 
   8   0  10      153.50      176.56     37.44 o 
  10   0  10        6.12       14.31     42.71 o 
 -15   1  10       27.43       55.11     30.09 o 
 -14   1  10        1.42       13.74     29.20 o 
 -13   1  10      183.51      157.92     30.98 o 
 -12   1  10      311.15      280.76     33.16 o 
 -11   1  10      844.69      798.40     24.82 o 
 -10   1  10        0.55       11.64      8.77 o 
  -9   1  10       80.95       83.70      8.60 o 
  -8   1  10       45.24       45.51      7.48 o 
  -7   1  10      125.70      136.31     10.01 o 
  -6   1  10      129.88      125.66     10.95 o 
  -5   1  10      443.37      384.49     11.34 o 
  -4   1  10      422.93      485.99     11.22 o 
  -3   1  10        3.05        7.64      5.87 o 
  -2   1  10     1120.23     1177.99     11.13 o 
  -1   1  10        7.57       11.28      6.42 o 
   0   1  10     1423.41     1519.54     14.34 o 
   1   1  10      606.00      622.53     13.24 o 
   2   1  10      977.95     1060.37     16.58 o 
   3   1  10      151.56      141.82     12.29 o 
   4   1  10      235.78      223.92     14.08 o 
   5   1  10        1.28       14.20     13.57 o 
   6   1  10      429.34      478.56     18.49 o 
   7   1  10      110.32       98.02     11.35 o 
   8   1  10      112.04      104.63     11.95 o 
   9   1  10        4.27        8.98     11.73 o 
  10   1  10       22.28       24.64     29.39 o 
  11   1  10        0.47       24.11     29.87 o 
 -15   2  10        5.06       26.93     32.00 o 
 -14   2  10       93.39      133.16     38.72 o 
 -13   2  10       64.99       92.49     40.50 o 
 -12   2  10       27.14       36.14     18.63 o 
 -11   2  10        9.41       11.62      8.94 o 
 -10   2  10      208.74      198.69     15.33 o 
  -9   2  10       88.58       53.04     14.44 o 
  -8   2  10      442.84      424.35     17.17 o 
  -7   2  10      255.03      236.89     11.67 o 
  -6   2  10        0.31       11.47      8.61 o 
  -5   2  10       49.90       49.56     10.27 o 
  -4   2  10        2.51       12.82      6.39 o 
  -3   2  10        6.72       19.15      6.35 o 
  -2   2  10      270.51      257.60      7.92 o 
  -1   2  10      162.71      161.01      8.12 o 
   0   2  10      672.01      675.90     14.59 o 
   1   2  10      185.27      181.00      9.90 o 
   2   2  10        1.12        1.23      8.81 o 
   3   2  10       19.80       15.30     11.33 o 
   4   2  10       12.00       29.80     12.60 o 
   5   2  10        8.60       17.88     15.12 o 
   6   2  10      358.25      373.25     21.88 o 
   7   2  10       97.31       82.49     18.41 o 
   8   2  10        2.67       12.92     22.40 o 
   9   2  10       91.91       95.79     32.66 o 
  10   2  10       12.19       26.18     31.45 o 
  11   2  10       10.15       59.31     36.03 o 
 -14   3  10        2.24        2.06     55.45 o 
 -13   3  10      149.96      136.92     56.29 o 
 -12   3  10        5.72       27.33     14.54 o 
 -11   3  10      681.08      636.38     35.94 o 
 -10   3  10        0.83       10.66     24.91 o 
  -9   3  10       38.09       51.08     31.60 o 
  -8   3  10       64.81       56.40     16.88 o 
  -7   3  10      131.48      147.18     16.67 o 
  -6   3  10      185.02      167.75     13.08 o 
  -5   3  10      744.47      716.51     29.96 o 
  -4   3  10       62.28       78.33      7.80 o 
  -3   3  10        5.92        3.93      9.54 o 
  -2   3  10      254.60      200.64     15.85 o 
  -1   3  10       19.53       42.27     13.80 o 
   0   3  10       15.18       16.03      7.47 o 
   1   3  10       12.84       13.80      5.79 o 
   2   3  10       53.03       44.56     11.27 o 
   3   3  10        0.05        9.26     14.42 o 
   4   3  10      102.18       90.59     16.53 o 
   5   3  10      277.46      247.86     23.31 o 
   6   3  10      284.60      288.83     33.57 o 
   7   3  10        0.96        2.61     28.64 o 
   8   3  10       34.53       44.61     30.85 o 
   9   3  10       25.97       62.24     33.22 o 
  10   3  10        1.04        5.87     34.05 o 
  11   3  10        1.22       19.88     35.67 o 
 -14   4  10       28.99       38.01     56.62 o 
 -13   4  10        1.31       51.96     53.50 o 
 -12   4  10      170.24      148.46     55.78 o 
 -11   4  10        4.38       12.28     10.58 o 
 -10   4  10       73.12       77.69     10.64 o 
  -9   4  10        0.52       15.68      9.12 o 
  -8   4  10      677.39      685.80     21.25 o 
  -7   4  10       40.24       54.92     13.34 o 
  -6   4  10      248.60      249.88     22.56 o 
  -5   4  10        0.16        5.46      9.30 o 
  -4   4  10       20.94       16.34     15.84 o 
  -3   4  10     1448.33     1371.22     39.73 o 
  -2   4  10     1134.49     1198.40     44.43 o 
  -1   4  10      469.20      517.83     20.25 o 
   0   4  10       39.27       42.73     12.21 o 
   1   4  10        6.61        9.35      7.39 o 
   2   4  10        4.34       21.72      7.42 o 
   3   4  10        1.01       10.45     23.87 o 
   4   4  10       19.02       19.78     25.94 o 
   5   4  10       54.03       31.46     21.17 o 
   6   4  10        3.33       14.02     21.92 o 
   7   4  10       18.11       27.77     22.82 o 
   8   4  10        0.06       18.98     31.72 o 
   9   4  10       51.08       56.79     34.69 o 
  10   4  10        2.34       16.81     35.33 o 
 -13   5  10       23.75      103.54     58.78 o 
 -12   5  10       14.18       46.47     41.37 o 
 -11   5  10       42.00       54.79     33.62 o 
 -10   5  10        4.13        4.39     14.45 o 
  -9   5  10       25.47       40.55     24.44 o 
  -8   5  10       21.77       42.83     22.85 o 
  -7   5  10      157.20      163.44     19.00 o 
  -6   5  10        9.04       17.24      9.69 o 
  -5   5  10        6.50       12.09      5.40 o 
  -4   5  10       10.34       15.23     23.34 o 
  -3   5  10      130.06      146.24     26.53 o 
  -2   5  10      247.48      244.14     27.35 o 
  -1   5  10      210.64      210.76     21.33 o 
   0   5  10        6.36        4.33     18.17 o 
   1   5  10       48.12       59.44     19.72 o 
   2   5  10       70.23       54.40     11.70 o 
   3   5  10        9.88        9.86      9.56 o 
   4   5  10        4.90       22.50     16.80 o 
   5   5  10       41.75       58.05     19.10 o 
   6   5  10        0.04        6.31     17.53 o 
   7   5  10        3.61       21.08     24.09 o 
   8   5  10       27.37       44.15     26.41 o 
   9   5  10        7.16       32.90     35.42 o 
 -12   6  10        2.13       22.49     31.17 o 
 -11   6  10        0.20       17.41     30.70 o 
 -10   6  10       44.98       41.88     26.19 o 
  -9   6  10        0.27       -1.57     19.02 o 
  -8   6  10      236.14      211.55     20.84 o 
  -7   6  10      159.42      161.44     18.75 o 
  -6   6  10      303.55      263.50     11.79 o 
  -5   6  10      247.44      197.10     29.25 o 
  -4   6  10        1.74       -4.75     27.21 o 
  -3   6  10      458.40      451.15     36.79 o 
  -2   6  10      114.58      120.13     30.22 o 
  -1   6  10     1030.10      934.06     42.56 o 
   0   6  10       84.78       50.41     28.93 o 
   1   6  10      266.24      229.14     32.07 o 
   2   6  10        5.67       11.88      9.67 o 
   3   6  10      160.32      161.15     13.82 o 
   4   6  10       41.52       26.97     29.71 o 
   5   6  10       58.90       87.31     31.64 o 
   6   6  10        2.06        9.44     31.32 o 
   7   6  10        2.15       -1.00     26.25 o 
   8   6  10        0.01        5.92     26.33 o 
 -10   7  10       18.55       11.28     29.59 o 
  -9   7  10        0.75      -11.70     29.43 o 
  -8   7  10       35.44       48.09     30.21 o 
  -7   7  10        1.78       12.78     15.58 o 
  -6   7  10       64.37       49.46     16.48 o 
  -5   7  10      149.96      169.38     32.24 o 
  -4   7  10       33.00       40.87     30.74 o 
  -3   7  10      148.93      140.75     33.62 o 
  -2   7  10       96.61       78.03     32.46 o 
  -1   7  10       64.51       63.51     31.27 o 
   0   7  10       43.28       42.14     29.59 o 
   1   7  10       12.80       17.98     29.96 o 
   2   7  10       18.82       14.49     31.61 o 
   3   7  10       66.25       85.15     32.48 o 
   4   7  10      177.72      192.72     36.73 o 
   5   7  10       46.94       31.20     34.85 o 
   6   7  10       36.62       84.45     35.83 o 
   7   7  10       10.35       23.26     36.45 o 
  -8   8  10        1.32       -5.58     35.39 o 
  -7   8  10       32.09       42.73     33.10 o 
  -6   8  10       18.70       20.39     33.32 o 
  -5   8  10       21.58       38.04     41.61 o 
  -4   8  10       74.94       63.89     32.84 o 
  -3   8  10       37.63       18.24     32.93 o 
  -2   8  10       30.37       18.06     32.25 o 
  -1   8  10        6.53       11.89     32.64 o 
   0   8  10        3.28        4.88     32.43 o 
   1   8  10       21.42       91.03     34.32 o 
   2   8  10        0.42       15.54     51.44 o 
   3   8  10       85.88      100.38     35.91 o 
   4   8  10        0.47       17.00     34.81 o 
  -4   9  10        6.52       54.70     35.82 o 
  -3   9  10        3.51       34.15     36.67 o 
  -2   9  10        7.28       11.50     34.57 o 
  -1   9  10        2.89        0.46     35.54 o 
   0   9  10        8.05       12.43     37.18 o 
   1   9  10        9.02       46.69     35.96 o 
 -15   0  11        0.02       31.28     42.24 o 
 -13   0  11       64.99       63.77     39.43 o 
 -11   0  11       26.47        8.43     35.22 o 
  -9   0  11      466.19      374.95     25.96 o 
  -7   0  11     1296.06     1356.95     26.11 o 
  -5   0  11     1068.12      988.08     22.13 o 
  -3   0  11     4993.10     5148.06     32.03 o 
  -1   0  11      716.45      701.28     13.18 o 
   1   0  11      167.26      152.03     11.51 o 
   3   0  11      182.46      207.41     14.27 o 
   5   0  11      341.53      362.10     22.48 o 
   7   0  11        4.11       25.73     39.32 o 
   9   0  11       41.01       56.59     43.00 o 
  11   0  11       33.47       48.47     44.49 o 
 -15   1  11       11.50       54.27     32.28 o 
 -14   1  11       13.82       46.17     28.77 o 
 -13   1  11        1.78        8.90     28.18 o 
 -12   1  11      345.41      309.27     20.88 o 
 -11   1  11      544.24      432.68     30.84 o 
 -10   1  11       29.92       32.84     11.03 o 
  -9   1  11        5.44       21.87      8.14 o 
  -8   1  11      148.29      138.28     10.55 o 
  -7   1  11      953.44      938.71     15.75 o 
  -6   1  11     2191.50     2384.17     28.53 o 
  -5   1  11       36.08       33.55      8.41 o 
  -4   1  11     1398.65     1451.64     23.82 o 
  -3   1  11      782.60      750.52     18.84 o 
  -2   1  11     1163.83     1249.65     17.62 o 
  -1   1  11      509.07      561.36      9.81 o 
   0   1  11       84.28       88.21      7.93 o 
   1   1  11       80.26       87.34      9.95 o 
   2   1  11       55.10       64.80      9.52 o 
   3   1  11        3.05        3.16     11.22 o 
   4   1  11      256.89      238.58     13.99 o 
   5   1  11       29.02       36.43     13.54 o 
   6   1  11      128.84      118.55     23.49 o 
   7   1  11       20.90       17.07      4.10 o 
   8   1  11      134.20      106.68     11.15 o 
   9   1  11        0.00       30.72     24.21 o 
  10   1  11       33.17       66.17     26.78 o 
  11   1  11        0.46        4.98     28.40 o 
 -15   2  11        0.91       15.23     33.63 o 
 -14   2  11       16.45       24.91     31.68 o 
 -13   2  11      209.36      228.38     44.16 o 
 -12   2  11      618.59      649.03     40.37 o 
 -11   2  11      101.60       96.76     13.30 o 
 -10   2  11        3.43        4.03     10.94 o 
  -9   2  11        1.53        1.44     13.48 o 
  -8   2  11        3.25       22.26     13.27 o 
  -7   2  11       44.22       32.17     10.93 o 
  -6   2  11     1081.37     1085.55     20.85 o 
  -5   2  11        8.36        8.21      8.74 o 
  -4   2  11      877.54      821.62     18.65 o 
  -3   2  11      719.57      730.31     15.48 o 
  -2   2  11      438.31      483.24     10.09 o 
  -1   2  11     1084.06     1107.97     18.79 o 
   0   2  11       80.93       88.84      7.42 o 
   1   2  11       21.17       22.59      9.04 o 
   2   2  11       75.97       60.93     10.42 o 
   3   2  11       11.06       17.54     10.67 o 
   4   2  11      123.57      124.46     15.63 o 
   5   2  11        8.72        7.27     20.44 o 
   6   2  11        3.41       -1.65     21.51 o 
   7   2  11      621.40      695.54     32.37 o 
   8   2  11        0.52       10.07     24.05 o 
   9   2  11       76.93      110.60     26.63 o 
  10   2  11        0.14       19.79     36.54 o 
  11   2  11       10.32       57.01     58.06 o 
 -14   3  11       14.06       -4.06     34.27 o 
 -13   3  11        9.98       -1.80     52.10 o 
 -12   3  11       11.17       25.35     16.84 o 
 -11   3  11       16.34       12.04     23.88 o 
 -10   3  11       57.01       50.31     35.47 o 
  -9   3  11      129.49      143.14     21.30 o 
  -8   3  11       64.28       45.69     17.48 o 
  -7   3  11       41.29       50.63     12.82 o 
  -6   3  11       22.04       22.77      4.77 o 
  -5   3  11      339.53      391.59      9.66 o 
  -4   3  11       33.38       32.85      7.13 o 
  -3   3  11       57.27       51.18      5.51 o 
  -2   3  11      270.54      247.91     12.65 o 
  -1   3  11       19.15       13.97      4.55 o 
   0   3  11       44.30       44.63      6.86 o 
   1   3  11      917.45      968.82     24.31 o 
   2   3  11      161.53      151.95     13.20 o 
   3   3  11      205.92      186.17     18.00 o 
   4   3  11      254.07      234.28     24.01 o 
   5   3  11       24.66       12.02     26.29 o 
   6   3  11       41.61       34.03     29.52 o 
   7   3  11       19.77       24.36     28.72 o 
   8   3  11       37.80       59.51     33.66 o 
   9   3  11        3.63       38.18     33.78 o 
  10   3  11        0.06       17.48     36.09 o 
 -14   4  11        6.19       84.17     59.58 o 
 -13   4  11        0.04       44.61     56.91 o 
 -12   4  11       66.64       94.20     27.18 o 
 -11   4  11       94.18       94.28     26.68 o 
 -10   4  11       28.10       22.70      8.00 o 
  -9   4  11        6.22        8.03      6.44 o 
  -8   4  11      131.90      138.27      9.53 o 
  -7   4  11       32.07       44.04     13.69 o 
  -6   4  11      376.20      362.68     16.32 o 
  -5   4  11        0.68        7.54      7.45 o 
  -4   4  11      286.30      252.67     15.22 o 
  -3   4  11      741.08      751.35     19.41 o 
  -2   4  11       87.01       90.24     15.11 o 
  -1   4  11      146.51      152.03     19.12 o 
   0   4  11      638.12      608.49     27.76 o 
   1   4  11      424.37      400.10     12.46 o 
   2   4  11      367.44      363.76     16.79 o 
   3   4  11       62.61       86.49     27.52 o 
   4   4  11        1.28       18.13     27.52 o 
   5   4  11      138.34      111.82     23.45 o 
   6   4  11        0.35       18.03     23.28 o 
   7   4  11        0.46       -1.48     30.65 o 
   8   4  11        4.23       30.38     34.02 o 
   9   4  11       67.25      105.86     50.42 o 
  10   4  11        5.12      -15.94     37.27 o 
 -13   5  11        0.45       50.33     57.08 o 
 -12   5  11        6.72       32.84     25.18 o 
 -11   5  11        5.56       60.60     45.21 o 
 -10   5  11       28.79       39.66     10.63 o 
  -9   5  11      123.48      126.54     17.79 o 
  -8   5  11      100.42       99.33     20.26 o 
  -7   5  11        3.73       10.96     14.25 o 
  -6   5  11        0.45       11.92      7.94 o 
  -5   5  11      202.65      182.51     27.66 o 
  -4   5  11        0.66        7.71     24.47 o 
  -3   5  11     2678.10     2779.70    189.61 o 
  -2   5  11        8.27       57.68     23.13 o 
  -1   5  11        6.14       32.16     18.85 o 
   0   5  11      238.85      229.79     23.07 o 
   1   5  11      115.67      112.25     28.81 o 
   2   5  11      277.10      251.71     10.90 o 
   3   5  11        4.00       10.91     15.04 o 
   4   5  11      214.72      221.40     25.40 o 
   5   5  11        0.56       20.38     18.59 o 
   6   5  11        0.20        1.87     23.80 o 
   7   5  11       14.58       16.89     25.39 o 
   8   5  11        5.44       30.50     25.97 o 
   9   5  11        0.16       20.54     35.07 o 
 -12   6  11       27.54       29.28     34.55 o 
 -11   6  11       13.71       40.71     33.30 o 
 -10   6  11       25.55       51.69     28.01 o 
  -9   6  11       27.68       22.63     19.58 o 
  -8   6  11        0.94       12.31     17.24 o 
  -7   6  11       91.58       77.66     11.21 o 
  -6   6  11       25.40       22.69     12.87 o 
  -5   6  11      266.63      256.18     31.87 o 
  -4   6  11       66.85       59.87     29.13 o 
  -3   6  11      753.14      704.71     40.17 o 
  -2   6  11     1354.58     1294.70     48.75 o 
  -1   6  11       38.10       64.97     34.96 o 
   0   6  11        5.46       30.65     29.55 o 
   1   6  11        2.80      -11.06     27.94 o 
   2   6  11       86.80       47.07      4.90 o 
   3   6  11       22.03        6.76     14.19 o 
   4   6  11       68.56       94.02     31.47 o 
   5   6  11        2.13       14.54     35.14 o 
   6   6  11       22.48       43.02     32.64 o 
   7   6  11        0.72       16.87     27.16 o 
   8   6  11       27.66       78.99     30.03 o 
 -10   7  11        0.66        7.29     29.32 o 
  -9   7  11       64.70       75.47     30.20 o 
  -8   7  11        7.43        6.72     31.24 o 
  -7   7  11       21.47       41.58     33.66 o 
  -6   7  11        2.51       -5.23     28.19 o 
  -5   7  11       22.59       30.31     29.58 o 
  -4   7  11      237.44      230.67     34.56 o 
  -3   7  11        0.01       27.41     30.33 o 
  -2   7  11        4.24        8.32     29.87 o 
  -1   7  11       19.62       49.64     29.76 o 
   0   7  11        0.19       -6.22     29.53 o 
   1   7  11       70.16       99.41     32.66 o 
   2   7  11      124.24      112.40     34.25 o 
   3   7  11      108.03       96.72     34.78 o 
   4   7  11       18.19       39.26     34.71 o 
   5   7  11        2.94       16.91     34.87 o 
   6   7  11       10.06       50.45     34.45 o 
  -8   8  11       84.45       73.87     34.81 o 
  -7   8  11       17.37       -2.12     32.27 o 
  -6   8  11       15.05       18.42     33.74 o 
  -5   8  11        0.76       16.73     48.10 o 
  -4   8  11        1.90       -2.66     32.88 o 
  -3   8  11       11.59        1.15     32.61 o 
  -2   8  11      133.09      145.45     35.37 o 
  -1   8  11        0.47       59.51     33.43 o 
   0   8  11       62.11      125.22     33.40 o 
   1   8  11        0.03       51.63     35.11 o 
   2   8  11       18.56       32.36     35.42 o 
   3   8  11        5.87       63.30     36.20 o 
   4   8  11        1.75       38.49     38.32 o 
  -2   9  11       21.82       23.90     35.94 o 
 -14   0  12       25.75       24.27     41.37 o 
 -12   0  12        2.32       24.79     37.51 o 
 -10   0  12      609.36      631.01     30.49 o 
  -8   0  12      744.41      717.76     22.15 o 
  -6   0  12       42.75       49.34     15.18 o 
  -4   0  12       42.58       32.11      8.25 o 
  -2   0  12       90.79       82.18      9.29 o 
   0   0  12     2565.91     2522.42     29.90 o 
   2   0  12       68.03       79.76     12.06 o 
   4   0  12        5.65       17.17     11.67 o 
   6   0  12     2246.68     2349.59     57.38 o 
   8   0  12        8.70       26.43     28.92 o 
  10   0  12       18.92       51.95     39.17 o 
 -15   1  12       51.02       63.57     31.56 o 
 -14   1  12        0.00       47.62     38.62 o 
 -13   1  12        6.83       22.09     28.17 o 
 -12   1  12      162.68      118.96     20.73 o 
 -11   1  12        1.88        8.95     10.46 o 
 -10   1  12      105.07      104.05      9.86 o 
  -9   1  12      239.09      235.82     10.56 o 
  -8   1  12        0.97        9.21      9.23 o 
  -7   1  12     1165.94     1199.36     20.43 o 
  -6   1  12       80.84       78.62      9.12 o 
  -5   1  12        2.22       20.44      8.92 o 
  -4   1  12        7.94        8.15      6.72 o 
  -3   1  12      419.93      396.38     10.16 o 
  -2   1  12       17.20       16.72      6.74 o 
  -1   1  12        5.00        9.60      7.16 o 
   0   1  12     1429.80     1536.16     21.47 o 
   1   1  12      359.32      356.71     11.95 o 
   2   1  12       11.71       17.06     10.17 o 
   3   1  12      126.91      120.75     12.09 o 
   4   1  12       13.28       38.13     16.58 o 
   5   1  12      178.53      177.20     19.96 o 
   6   1  12        4.45       11.88     19.86 o 
   7   1  12        9.48        6.83     23.04 o 
   8   1  12      107.86      100.19     26.04 o 
   9   1  12       30.46       52.61     25.19 o 
  10   1  12        7.76       18.59     26.50 o 
 -15   2  12       77.31       56.99     42.00 o 
 -14   2  12       15.28      -14.18     31.91 o 
 -13   2  12       70.18       47.16     31.94 o 
 -12   2  12      687.88      701.60     28.73 o 
 -11   2  12        0.33       16.64     12.24 o 
 -10   2  12       26.27       16.49     11.48 o 
  -9   2  12      352.32      350.21     21.86 o 
  -8   2  12       20.44       12.83     12.20 o 
  -7   2  12       15.36       11.59     10.93 o 
  -6   2  12      530.79      503.43     16.41 o 
  -5   2  12       12.80       31.39      8.71 o 
  -4   2  12     2036.83     2042.71     40.50 o 
  -3   2  12        2.60       12.74      6.52 o 
  -2   2  12      965.67      923.51     14.12 o 
  -1   2  12      128.51      143.36      9.27 o 
   0   2  12      203.77      166.12      9.09 o 
   1   2  12      118.28      112.84     10.49 o 
   2   2  12        0.05        7.42     10.77 o 
   3   2  12       43.03       63.28     16.30 o 
   4   2  12       90.33       82.38     19.99 o 
   5   2  12      109.12       97.97     21.63 o 
   6   2  12      187.09      223.77     26.53 o 
   7   2  12      143.80      147.30     25.78 o 
   8   2  12       26.13       56.75     25.94 o 
   9   2  12        8.98       19.47     26.72 o 
  10   2  12       12.45       28.91     35.02 o 
 -14   3  12        0.79       40.39     34.51 o 
 -13   3  12       76.61       63.73     32.05 o 
 -12   3  12       20.15       27.66     51.66 o 
 -11   3  12       43.97       48.93     30.82 o 
 -10   3  12       72.87      108.25     26.57 o 
  -9   3  12      296.40      295.62     18.53 o 
  -8   3  12      103.99      103.77     14.87 o 
  -7   3  12      441.90      395.76     15.64 o 
  -6   3  12       15.24       10.61     10.75 o 
  -5   3  12      157.59      152.02     12.36 o 
  -4   3  12        4.08       13.54      7.19 o 
  -3   3  12      871.92      839.05     20.28 o 
  -2   3  12       12.78       22.10      9.20 o 
  -1   3  12      780.01      680.22     17.47 o 
   0   3  12       78.47       59.81      7.38 o 
   1   3  12      148.47      114.41     18.08 o 
   2   3  12        1.05       16.48     13.92 o 
   3   3  12      217.51      234.68     18.51 o 
   4   3  12        3.31        3.23     20.90 o 
   5   3  12       44.85       35.06     29.91 o 
   6   3  12       29.00       32.48     28.88 o 
   7   3  12        7.99        5.70     31.03 o 
   8   3  12       11.73        6.86     33.38 o 
   9   3  12       98.44      157.27     38.39 o 
  10   3  12       15.96       51.67     37.31 o 
 -13   4  12       51.35       39.43     55.43 o 
 -12   4  12       72.25       99.88     23.58 o 
 -11   4  12       11.38       41.55     24.48 o 
 -10   4  12      721.36      680.79     24.48 o 
  -9   4  12      243.47      244.13     18.08 o 
  -8   4  12      208.24      233.35     17.49 o 
  -7   4  12        0.22        9.77      7.42 o 
  -6   4  12      116.65      109.27      9.85 o 
  -5   4  12       12.89       10.45      7.22 o 
  -4   4  12     1111.56     1077.63     26.64 o 
  -3   4  12     1159.68     1128.76     28.35 o 
  -2   4  12      194.76      224.00     19.72 o 
  -1   4  12      163.51      153.04     19.58 o 
   0   4  12      319.64      317.79     20.26 o 
   1   4  12       18.02       16.38      5.48 o 
   2   4  12      500.01      503.22     21.24 o 
   3   4  12      141.73      139.16     19.23 o 
   4   4  12      232.16      249.32     25.60 o 
   5   4  12        0.08      -15.20     23.15 o 
   6   4  12       55.93       77.60     23.67 o 
   7   4  12        0.80        2.37     33.51 o 
   8   4  12        0.18       -0.91     33.30 o 
   9   4  12        0.01       31.72     35.70 o 
 -13   5  12        8.58        1.51     60.21 o 
 -12   5  12        0.82       30.88     25.38 o 
 -11   5  12       12.71       37.31     24.88 o 
 -10   5  12        0.06       29.13     20.89 o 
  -9   5  12       52.61       53.33     10.32 o 
  -8   5  12        6.48        5.68     15.44 o 
  -7   5  12       60.78       74.92     13.64 o 
  -6   5  12        1.33        6.67      5.97 o 
  -5   5  12      163.63      161.45     18.03 o 
  -4   5  12        5.25        5.30     16.24 o 
  -3   5  12       55.48       48.88     17.80 o 
  -2   5  12        3.94        7.85     18.74 o 
  -1   5  12        2.25       18.50     18.76 o 
   0   5  12      256.02      185.02     23.05 o 
   1   5  12      236.96      215.40     32.07 o 
   2   5  12       88.95       69.21      7.02 o 
   3   5  12       72.77       89.44     12.98 o 
   4   5  12        0.31        9.81     17.20 o 
   5   5  12        5.54       11.33     24.42 o 
   6   5  12       10.32       45.32     24.30 o 
   7   5  12       14.38       25.71     27.00 o 
   8   5  12        4.17       32.79     35.61 o 
 -11   6  12       20.17       26.37     34.33 o 
 -10   6  12       29.08       64.86     26.61 o 
  -9   6  12        0.52       20.29     18.29 o 
  -8   6  12       12.44       37.17     16.41 o 
  -7   6  12       26.83       48.80     15.39 o 
  -6   6  12       64.02       65.26     27.43 o 
  -5   6  12      342.47      342.70     58.24 o 
  -4   6  12     1279.30     1308.23     48.81 o 
  -3   6  12      526.07      456.17     37.70 o 
  -2   6  12      890.36      838.00     32.43 o 
  -1   6  12        3.72       18.85     30.64 o 
   0   6  12       10.22       19.13     28.89 o 
   1   6  12       42.73       55.73     30.04 o 
   2   6  12       22.16       10.68     30.56 o 
   3   6  12        4.56       19.71     13.30 o 
   4   6  12      159.05      122.20     34.34 o 
   5   6  12       54.67       89.84     34.14 o 
   6   6  12       12.78       42.99     27.12 o 
   7   6  12       16.48       35.33     27.77 o 
 -10   7  12        9.84       21.99     29.58 o 
  -9   7  12        5.99        0.66     29.70 o 
  -8   7  12        2.83       22.71     30.43 o 
  -7   7  12        6.17       15.79     28.98 o 
  -6   7  12       92.48      144.86     31.23 o 
  -5   7  12        2.04       35.01     29.19 o 
  -4   7  12       24.61       40.03     30.07 o 
  -3   7  12       83.30       63.72     31.04 o 
  -2   7  12       91.21       97.12     36.01 o 
  -1   7  12       27.43       55.77     30.79 o 
   0   7  12        2.05       26.79     30.03 o 
   1   7  12       16.99       37.09     32.12 o 
   2   7  12       83.61       93.84     35.14 o 
   3   7  12        2.57        5.76     33.37 o 
   4   7  12        1.03       34.47     34.16 o 
   5   7  12       25.34       63.19     36.07 o 
  -7   8  12       18.77       33.31     32.81 o 
  -6   8  12       10.35       16.47     33.06 o 
  -5   8  12       14.93       56.45     32.57 o 
  -4   8  12        7.96        8.11     33.40 o 
  -3   8  12       39.99       32.16     33.75 o 
  -2   8  12       66.50       94.76     35.45 o 
  -1   8  12       93.25       97.60     35.31 o 
   0   8  12        7.37       29.12     33.07 o 
   1   8  12        4.48       33.81     35.56 o 
   2   8  12       10.54       -3.81     35.85 o 
   3   8  12        4.25       39.05     36.67 o 
 -15   0  13       80.15      105.36     47.60 o 
 -13   0  13      188.81      224.16     47.05 o 
 -11   0  13      606.51      630.65     25.65 o 
  -9   0  13       19.65       24.95     16.83 o 
  -7   0  13      271.81      283.13     15.50 o 
  -5   0  13     1758.82     1772.33     38.53 o 
  -3   0  13       22.89       29.16     10.48 o 
  -1   0  13      904.38      948.93     17.41 o 
   1   0  13      621.99      566.30     21.34 o 
   3   0  13        0.39       19.97     12.00 o 
   5   0  13       19.85       20.76     14.54 o 
   7   0  13      635.08      622.39     41.46 o 
   9   0  13        8.11       31.80     33.72 o 
 -15   1  13       13.00       40.74     32.25 o 
 -14   1  13       82.03       91.73     31.36 o 
 -13   1  13        6.41       27.07     29.33 o 
 -12   1  13      204.54      236.17     38.42 o 
 -11   1  13      193.27      188.57     15.44 o 
 -10   1  13      657.20      607.21     15.12 o 
  -9   1  13        1.58        7.57      8.22 o 
  -8   1  13      416.72      413.56     14.34 o 
  -7   1  13      622.25      672.49     15.14 o 
  -6   1  13        0.86       26.97      9.26 o 
  -5   1  13      381.42      384.67     10.90 o 
  -4   1  13      213.22      201.29      8.68 o 
  -3   1  13      539.92      559.48     11.02 o 
  -2   1  13       56.35       54.48      8.42 o 
  -1   1  13      603.81      564.32     11.63 o 
   0   1  13      521.63      460.53     12.98 o 
   1   1  13       76.88       69.49     11.13 o 
   2   1  13        8.29       12.60     12.40 o 
   3   1  13       28.12       36.55     13.63 o 
   4   1  13        0.30       22.90     14.31 o 
   5   1  13       56.29       60.92     19.66 o 
   6   1  13       88.79       75.55     21.19 o 
   7   1  13       91.08      107.76     22.40 o 
   8   1  13        1.89        5.04     21.64 o 
   9   1  13        0.57       30.05     23.41 o 
  10   1  13        0.04       17.50     26.85 o 
 -14   2  13       37.33       37.16     33.76 o 
 -13   2  13       77.54       66.03     33.95 o 
 -12   2  13        9.10       25.06     32.33 o 
 -11   2  13      418.66      434.26     17.41 o 
 -10   2  13        0.33       10.56     11.37 o 
  -9   2  13      288.66      297.31     14.49 o 
  -8   2  13       50.70       43.21     13.30 o 
  -7   2  13     1100.60     1132.26     21.91 o 
  -6   2  13      239.60      209.77     11.78 o 
  -5   2  13      388.01      310.01     11.66 o 
  -4   2  13      281.01      283.93      9.72 o 
  -3   2  13       53.18       45.41      7.22 o 
  -2   2  13      263.95      246.03      8.71 o 
  -1   2  13       44.94       40.36      8.51 o 
   0   2  13        7.32       12.35      7.97 o 
   1   2  13        0.46        9.93     10.97 o 
   2   2  13        0.40        4.69     12.46 o 
   3   2  13       42.10       38.87     19.41 o 
   4   2  13       43.70       56.96     17.96 o 
   5   2  13      106.97      111.20     19.99 o 
   6   2  13      357.24      374.26     24.34 o 
   7   2  13       32.01       52.11     24.98 o 
   8   2  13        1.97        8.51     25.44 o 
   9   2  13        5.95       27.69     27.05 o 
  10   2  13        1.45       22.79     34.59 o 
 -14   3  13       74.84       69.01     35.04 o 
 -13   3  13       20.32        3.87     33.35 o 
 -12   3  13        0.09       16.97     35.35 o 
 -11   3  13       39.78       35.88     18.68 o 
 -10   3  13      395.29      449.99     23.73 o 
  -9   3  13        1.51       16.87     14.68 o 
  -8   3  13      303.50      310.77     18.23 o 
  -7   3  13        0.61       19.25     12.07 o 
  -6   3  13       21.44       30.50     11.70 o 
  -5   3  13       33.61       22.30      7.96 o 
  -4   3  13       14.05       15.48      7.79 o 
  -3   3  13      780.50      750.06     21.78 o 
  -2   3  13       50.60       40.44      6.74 o 
  -1   3  13        2.50        8.02      6.91 o 
   0   3  13       56.33       51.19      8.25 o 
   1   3  13       42.62       54.60     12.91 o 
   2   3  13        3.90       17.40     13.85 o 
   3   3  13       86.84       77.44     22.04 o 
   4   3  13        0.06        3.74     27.92 o 
   5   3  13      166.48      191.18     25.60 o 
   6   3  13        4.97       15.07     31.63 o 
   7   3  13       18.32        8.97     33.05 o 
   8   3  13        4.66       51.65     35.83 o 
   9   3  13        4.15       48.73     44.02 o 
 -13   4  13      225.02      234.07     60.40 o 
 -12   4  13      113.95      132.76     26.30 o 
 -11   4  13       53.01       81.33     24.96 o 
 -10   4  13       23.85       38.70     16.41 o 
  -9   4  13        4.38       26.82     15.19 o 
  -8   4  13        8.91       18.59     14.55 o 
  -7   4  13       76.41       60.41      7.64 o 
  -6   4  13        0.50       10.84      8.18 o 
  -5   4  13     1092.42     1080.97     25.28 o 
  -4   4  13       34.84       54.46     15.24 o 
  -3   4  13       55.34       61.83     16.75 o 
  -2   4  13      104.49      111.66     18.05 o 
  -1   4  13      251.47      218.63     27.26 o 
   0   4  13        0.40        8.02     11.66 o 
   1   4  13        2.07       10.65      6.28 o 
   2   4  13       23.87       17.98     16.91 o 
   3   4  13       40.66       47.46     19.01 o 
   4   4  13        6.22       19.68     23.04 o 
   5   4  13        0.61       21.08     23.57 o 
   6   4  13       29.53       21.46     32.64 o 
   7   4  13        3.33       31.75     32.19 o 
   8   4  13       13.14       35.54     34.63 o 
 -12   5  13       20.44       64.82     27.55 o 
 -11   5  13       34.60       71.58     45.08 o 
 -10   5  13      109.40      104.99     23.98 o 
  -9   5  13        0.01       17.31     24.51 o 
  -8   5  13       62.09       63.11     15.79 o 
  -7   5  13        9.43       12.73      8.83 o 
  -6   5  13       51.46       57.67     15.35 o 
  -5   5  13        5.62       -2.54     15.91 o 
  -4   5  13       48.47       41.86     17.90 o 
  -3   5  13       34.46       22.51     18.58 o 
  -2   5  13      560.24      582.91     38.37 o 
  -1   5  13      282.51      267.42     24.62 o 
   0   5  13      419.33      351.01     34.68 o 
   1   5  13       52.13       41.82     28.79 o 
   2   5  13      105.55       90.23      8.37 o 
   3   5  13       17.10       35.36     17.36 o 
   4   5  13        1.33        8.77     18.16 o 
   5   5  13       24.02       43.87     25.00 o 
   6   5  13        2.64       25.25     25.96 o 
   7   5  13       19.89       52.49     36.07 o 
 -11   6  13        0.83       47.34     28.21 o 
 -10   6  13        3.29       23.61     27.18 o 
  -9   6  13       14.46       45.61     28.10 o 
  -8   6  13        3.28       -3.63     27.01 o 
  -7   6  13       35.00       21.68     27.11 o 
  -6   6  13        0.22        5.71     26.17 o 
  -5   6  13        4.86       27.15     18.52 o 
  -4   6  13        3.06       16.13     19.43 o 
  -3   6  13       18.45       13.43     20.69 o 
  -2   6  13      468.95      420.14     27.44 o 
  -1   6  13        0.00        8.72     28.98 o 
   0   6  13      103.59       99.21     31.25 o 
   1   6  13       42.32       53.19     30.69 o 
   2   6  13      168.41      158.66     34.96 o 
   3   6  13       32.85       19.93     32.16 o 
   4   6  13       12.78       15.83     33.63 o 
   5   6  13        0.45       20.72     34.41 o 
   6   6  13       25.78       39.10     30.38 o 
  -9   7  13       60.18       77.86     32.67 o 
  -8   7  13       19.50       48.63     32.35 o 
  -7   7  13        6.69       52.88     31.54 o 
  -6   7  13       78.53      108.56     31.64 o 
  -5   7  13        0.86        0.83     29.49 o 
  -4   7  13       28.31       17.85     29.30 o 
  -3   7  13       92.07       82.52     32.22 o 
  -2   7  13       19.10       25.71     30.94 o 
  -1   7  13        2.46       44.71     30.93 o 
   0   7  13        6.21       37.37     30.72 o 
   1   7  13      110.57       78.88     34.31 o 
   2   7  13       16.51       23.54     34.04 o 
   3   7  13        7.91       17.21     35.67 o 
   4   7  13       18.82       10.27     35.75 o 
  -6   8  13        0.53       45.58     33.51 o 
  -5   8  13       25.22       46.31     31.84 o 
  -4   8  13       41.35       85.31     34.20 o 
  -3   8  13       60.65       93.64     47.02 o 
  -2   8  13        0.43       41.77     33.11 o 
  -1   8  13       53.05       88.41     34.92 o 
   0   8  13        7.51       35.37     34.31 o 
   1   8  13        2.03       36.90     35.22 o 
   2   8  13       18.44       61.73     36.97 o 
 -14   0  14        5.80       27.16     43.39 o 
 -12   0  14       47.88       42.24     41.27 o 
 -10   0  14      581.99      534.48     27.32 o 
  -8   0  14      580.24      584.61     23.00 o 
  -6   0  14      135.08      138.27      8.64 o 
  -4   0  14      336.48      322.23     14.17 o 
  -2   0  14       93.03      103.95     11.36 o 
   0   0  14      103.61       97.80     16.13 o 
   2   0  14        8.36       18.16     12.54 o 
   4   0  14      414.82      399.65     16.86 o 
   6   0  14        0.16       15.37     30.42 o 
   8   0  14       47.36       81.12     33.65 o 
 -14   1  14        0.53       40.47     29.51 o 
 -13   1  14       59.03       67.54     43.27 o 
 -12   1  14        7.70       22.23     28.38 o 
 -11   1  14      245.10      255.20     12.00 o 
 -10   1  14       36.01       46.28      8.61 o 
  -9   1  14      188.37      186.72     14.08 o 
  -8   1  14      146.50      140.76     13.01 o 
  -7   1  14       57.51       73.96     11.14 o 
  -6   1  14      464.13      458.35     13.10 o 
  -5   1  14      152.56      154.55      9.61 o 
  -4   1  14        7.50       17.23      6.63 o 
  -3   1  14       64.61       62.69      7.52 o 
  -2   1  14        0.87        6.56      8.06 o 
  -1   1  14      296.39      308.73     11.75 o 
   0   1  14      161.38      135.83     11.85 o 
   1   1  14        3.28        9.63     13.72 o 
   2   1  14      230.46      229.50     15.52 o 
   3   1  14       69.36       77.18     15.42 o 
   4   1  14      287.86      312.77     20.35 o 
   5   1  14      217.18      241.91     18.86 o 
   6   1  14       29.47       60.80     17.69 o 
   7   1  14       29.03       50.03     21.91 o 
   8   1  14        0.00       14.93     23.04 o 
   9   1  14       31.79       59.05     24.78 o 
 -14   2  14        0.05       -8.04     32.67 o 
 -13   2  14       76.02       57.10     32.51 o 
 -12   2  14       62.42       72.22     49.06 o 
 -11   2  14        0.61       11.72     13.15 o 
 -10   2  14      194.84      158.77     17.05 o 
  -9   2  14       62.26       61.26     12.85 o 
  -8   2  14        6.45       -1.94     14.14 o 
  -7   2  14       25.70       16.69     13.13 o 
  -6   2  14        0.43       16.28     12.30 o 
  -5   2  14        5.05        1.57     10.46 o 
  -4   2  14      975.93      940.16     14.76 o 
  -3   2  14       76.28       81.51      9.48 o 
  -2   2  14      136.66      133.68     10.26 o 
  -1   2  14       15.03       12.21      9.04 o 
   0   2  14      161.18      128.45      9.45 o 
   1   2  14      245.77      212.18     14.99 o 
   2   2  14       12.66       21.30     18.37 o 
   3   2  14       61.39       67.78     20.29 o 
   4   2  14       26.47       32.01     18.42 o 
   5   2  14       16.13       18.71     19.73 o 
   6   2  14      259.05      282.35     24.95 o 
   7   2  14        0.84        2.26     21.48 o 
   8   2  14       13.06       25.93     23.57 o 
   9   2  14        0.89       19.82     29.66 o 
 -14   3  14       12.75      -19.80     35.73 o 
 -13   3  14       81.08      103.97     35.35 o 
 -12   3  14      285.55      270.50     36.57 o 
 -11   3  14      153.49      127.32     32.44 o 
 -10   3  14        0.75       15.76     14.65 o 
  -9   3  14        4.40       18.02     13.85 o 
  -8   3  14        8.17       16.19     12.05 o 
  -7   3  14       34.27       38.80     15.12 o 
  -6   3  14       36.01       70.53     12.58 o 
  -5   3  14       32.23       32.74      8.96 o 
  -4   3  14      429.92      339.37     12.64 o 
  -3   3  14       51.91       56.44     12.80 o 
  -2   3  14       71.34       72.89      8.33 o 
  -1   3  14       25.50       24.61      8.35 o 
   0   3  14      122.90      107.05      9.96 o 
   1   3  14      332.62      342.75     16.82 o 
   2   3  14       57.44       49.46     15.25 o 
   3   3  14       93.34      176.23     29.24 o 
   4   3  14        0.75        2.86     21.06 o 
   5   3  14       59.60       69.23     23.42 o 
   6   3  14        1.56        9.13     24.10 o 
   7   3  14       50.10       83.96     26.71 o 
   8   3  14        5.02       37.19     35.22 o 
 -13   4  14       95.74       97.32     35.57 o 
 -12   4  14      149.27      186.29     28.07 o 
 -11   4  14        3.57       35.70     37.99 o 
 -10   4  14       22.81       36.70     16.08 o 
  -9   4  14       13.67       40.73     16.16 o 
  -8   4  14        0.01       18.69     17.65 o 
  -7   4  14        4.43        7.20      4.32 o 
  -6   4  14       49.47       39.66      8.60 o 
  -5   4  14      633.72      654.81     21.79 o 
  -4   4  14      472.56      422.41     25.67 o 
  -3   4  14        7.85        4.71     17.16 o 
  -2   4  14      175.37      147.29     14.97 o 
  -1   4  14      123.09      114.83     14.33 o 
   0   4  14      283.28      263.28     14.18 o 
   1   4  14      352.00      358.94     16.92 o 
   2   4  14      286.33      304.43     40.30 o 
   3   4  14       86.82       88.34     18.23 o 
   4   4  14      117.94      106.98     26.62 o 
   5   4  14        3.19        4.94     22.16 o 
   6   4  14       20.82       37.12     25.19 o 
   7   4  14        4.64       11.71     36.49 o 
   8   4  14        3.22       38.00     38.68 o 
 -12   5  14       43.24       91.98     29.40 o 
 -11   5  14        2.74       43.13     26.19 o 
 -10   5  14        3.91       13.87     25.34 o 
  -9   5  14       43.55       72.23     26.91 o 
  -8   5  14        3.11        7.86     25.69 o 
  -7   5  14       23.14       15.26      9.73 o 
  -6   5  14        0.03       12.96     14.11 o 
  -5   5  14      197.36      207.93     18.88 o 
  -4   5  14       83.15       63.03     18.51 o 
  -3   5  14        7.40       25.70     18.51 o 
  -2   5  14      210.43      216.70     22.33 o 
  -1   5  14      342.00      332.41     39.54 o 
   0   5  14        2.07       23.69     29.16 o 
   1   5  14       76.19       74.98     21.15 o 
   2   5  14       29.62       27.09     10.89 o 
   3   5  14        1.28       12.32     17.25 o 
   4   5  14       94.75       65.20     24.73 o 
   5   5  14       14.04       54.10     26.09 o 
   6   5  14        0.46       44.30     27.65 o 
   7   5  14        7.17       87.21     55.84 o 
 -11   6  14        7.66       39.29     29.04 o 
 -10   6  14        0.02        4.78     27.11 o 
  -9   6  14       43.10       67.46     29.23 o 
  -8   6  14        0.01       21.54     28.75 o 
  -7   6  14        0.25       12.46     27.27 o 
  -6   6  14        0.19       31.17     27.57 o 
  -5   6  14       26.13       45.58     28.71 o 
  -4   6  14       12.47        2.66     18.95 o 
  -3   6  14      219.80      220.46     24.03 o 
  -2   6  14       23.09       23.58     29.47 o 
  -1   6  14       12.26       14.50     29.86 o 
   0   6  14       93.11       89.71     32.21 o 
   1   6  14       10.77       20.39     32.07 o 
   2   6  14      102.30      111.94     35.95 o 
   3   6  14        0.01       18.96     34.46 o 
   4   6  14        0.19       -0.53     33.98 o 
   5   6  14       20.75       63.41     27.94 o 
  -9   7  14        8.15       52.85     31.31 o 
  -8   7  14        8.51       39.26     31.38 o 
  -7   7  14        0.01       27.71     30.59 o 
  -6   7  14        4.38       23.82     30.88 o 
  -5   7  14        6.72       -2.11     30.97 o 
  -4   7  14       62.69       83.04     33.08 o 
  -3   7  14        4.40        7.78     32.75 o 
  -2   7  14       71.42      104.45     33.47 o 
  -1   7  14        6.56       42.02     32.45 o 
   0   7  14        1.06       27.75     32.28 o 
   1   7  14        0.20        8.82     35.02 o 
   2   7  14        5.12       31.48     34.39 o 
   3   7  14        3.01       16.25     34.18 o 
  -5   8  14       23.26       42.17     34.42 o 
  -4   8  14       35.85       44.56     36.59 o 
  -3   8  14       61.76       47.57     36.06 o 
  -2   8  14       19.49       36.67     37.05 o 
  -1   8  14      114.04      160.25     37.89 o 
   0   8  14        0.64       41.54     36.18 o 
 -13   0  15       10.29       31.59     41.53 o 
 -11   0  15      321.50      281.35     25.51 o 
  -9   0  15      248.61      264.72     24.33 o 
  -7   0  15      448.82      484.65     20.45 o 
  -5   0  15        7.17        8.90      9.69 o 
  -3   0  15      629.21      566.95     20.41 o 
  -1   0  15      776.74      743.43     35.75 o 
   1   0  15      276.46      260.71     16.69 o 
   3   0  15      100.91      116.28     13.89 o 
   5   0  15      262.76      246.04     14.54 o 
   7   0  15      152.32      163.42     33.97 o 
   9   0  15       20.12       58.09     36.91 o 
 -14   1  15       10.28       40.10     31.27 o 
 -13   1  15        0.00       12.06     28.62 o 
 -12   1  15       52.70       68.51     30.09 o 
 -11   1  15       73.46      113.82     15.63 o 
 -10   1  15      235.47      226.61     23.37 o 
  -9   1  15       24.38       21.01      7.99 o 
  -8   1  15      223.66      214.59     14.13 o 
  -7   1  15      594.99      588.30     17.08 o 
  -6   1  15      674.83      720.37     16.57 o 
  -5   1  15       57.61       57.93      8.97 o 
  -4   1  15      449.04      418.34      9.82 o 
  -3   1  15       48.85       44.57      8.79 o 
  -2   1  15      834.06      856.33     15.32 o 
  -1   1  15        0.66       24.82     12.15 o 
   0   1  15      182.64      157.16     16.48 o 
   1   1  15       30.45       36.77     13.76 o 
   2   1  15       95.64       93.52     14.73 o 
   3   1  15        0.92        0.93     14.78 o 
   4   1  15      373.81      404.94     19.76 o 
   5   1  15      298.57      362.86     20.60 o 
   6   1  15       78.71      107.29     22.81 o 
   7   1  15        0.98       14.90     22.72 o 
   8   1  15       18.37       38.21     23.60 o 
   9   1  15        4.53       18.93     25.15 o 
 -14   2  15        1.57       -9.87     35.49 o 
 -13   2  15        6.35        9.33     32.88 o 
 -12   2  15        0.01      -18.65     37.95 o 
 -11   2  15        3.64       -0.02     18.43 o 
 -10   2  15       33.81       29.67     18.44 o 
  -9   2  15        0.08        7.90     12.98 o 
  -8   2  15        2.01        1.98     12.49 o 
  -7   2  15      102.23      109.59     14.56 o 
  -6   2  15       13.19       17.84     14.81 o 
  -5   2  15     1036.74     1012.22     21.06 o 
  -4   2  15      745.81      777.40     19.61 o 
  -3   2  15      357.07      330.61     13.62 o 
  -2   2  15       30.12       32.94     10.80 o 
  -1   2  15      195.38      179.74     12.99 o 
   0   2  15       92.10       88.35     12.34 o 
   1   2  15       70.51       68.38     15.20 o 
   2   2  15        9.77        6.91     17.05 o 
   3   2  15      119.15      118.32     16.56 o 
   4   2  15       52.52       83.72     17.57 o 
   5   2  15        0.64       32.66     17.81 o 
   6   2  15       24.52       46.18     22.35 o 
   7   2  15        1.30       15.67     22.25 o 
   8   2  15       12.04       28.28     23.89 o 
 -13   3  15        3.01       -1.49     32.76 o 
 -12   3  15      296.22      243.57     36.44 o 
 -11   3  15       11.71       10.75     29.82 o 
 -10   3  15      127.32      110.79     22.87 o 
  -9   3  15       15.40       21.30     14.24 o 
  -8   3  15      104.70      106.54     14.81 o 
  -7   3  15       63.85       65.24     13.72 o 
  -6   3  15      671.84      713.82     19.25 o 
  -5   3  15       51.59       46.44     13.10 o 
  -4   3  15      464.48      437.41     13.39 o 
  -3   3  15      213.86      192.28     10.56 o 
  -2   3  15      535.05      500.66     13.49 o 
  -1   3  15      455.01      457.13     13.19 o 
   0   3  15      531.28      513.82     13.73 o 
   1   3  15        0.07       12.65     15.56 o 
   2   3  15       75.11      109.38     25.23 o 
   3   3  15        6.83       12.72     23.38 o 
   4   3  15       53.96       84.08     22.13 o 
   5   3  15       22.61       58.91     24.96 o 
   6   3  15       65.82       93.48     27.25 o 
   7   3  15        9.77       45.56     27.41 o 
   8   3  15       10.69       29.69     28.65 o 
 -13   4  15        5.33       27.79     33.98 o 
 -12   4  15       65.21       79.93     22.55 o 
 -11   4  15        3.88       38.86     24.23 o 
 -10   4  15        1.52       23.09     21.63 o 
  -9   4  15      131.07      153.62     18.04 o 
  -8   4  15       32.67       48.06     16.14 o 
  -7   4  15      164.25      134.56     16.09 o 
  -6   4  15       52.40       51.40      9.15 o 
  -5   4  15      199.81      177.02     16.96 o 
  -4   4  15      178.40      187.52     15.78 o 
  -3   4  15      175.55      158.57     15.87 o 
  -2   4  15       77.06       80.29     14.95 o 
  -1   4  15      231.16      204.00     16.68 o 
   0   4  15       13.69       14.26      5.26 o 
   1   4  15      118.39      118.83     20.18 o 
   2   4  15       47.19       62.15     18.02 o 
   3   4  15       72.49       83.96     18.33 o 
   4   4  15        1.31       14.73     32.13 o 
   5   4  15       29.59       56.02     24.02 o 
   6   4  15        0.83       24.64     25.53 o 
   7   4  15       19.48       50.96     28.48 o 
 -12   5  15        2.49       42.36     84.57 o 
 -11   5  15        0.08       37.48     29.01 o 
 -10   5  15       19.61       28.47     26.20 o 
  -9   5  15        8.83        7.81     27.02 o 
  -8   5  15       48.31       59.68     27.87 o 
  -7   5  15       17.28       10.64     13.17 o 
  -6   5  15       59.61       73.15     27.77 o 
  -5   5  15       35.66       31.73     16.84 o 
  -4   5  15      241.32      238.44     21.15 o 
  -3   5  15       60.53       61.74     19.35 o 
  -2   5  15       40.07       42.62     20.28 o 
  -1   5  15       38.73       41.79     16.35 o 
   0   5  15       27.44       17.99     13.29 o 
   1   5  15       21.97        8.00      9.21 o 
   2   5  15      221.27      202.82     35.86 o 
   3   5  15        2.79       -0.95     31.60 o 
   4   5  15       54.79       69.42     27.66 o 
   5   5  15       17.90       51.18     27.10 o 
   6   5  15       23.27       37.59     37.30 o 
 -10   6  15       14.94       28.81     29.92 o 
  -9   6  15        6.86       13.59     30.28 o 
  -8   6  15       26.41       40.33     28.83 o 
  -7   6  15       53.02       47.25     29.22 o 
  -6   6  15        5.24       35.16     32.39 o 
  -5   6  15       44.12       56.29     29.57 o 
  -4   6  15       34.64       66.90     30.08 o 
  -3   6  15       40.33       54.83     29.49 o 
  -2   6  15        0.01       23.76     30.20 o 
  -1   6  15       31.54       24.14     30.19 o 
   0   6  15       15.26        9.10     30.81 o 
   1   6  15        1.27      -24.38     33.33 o 
   2   6  15       30.21       27.41     34.80 o 
   3   6  15        2.63       23.60     35.81 o 
   4   6  15       10.99       37.84     35.94 o 
   5   6  15       34.41       53.72     29.91 o 
  -8   7  15        0.25       -2.44     31.19 o 
  -7   7  15        4.72       17.22     31.10 o 
  -6   7  15        4.36       18.88     31.89 o 
  -5   7  15        0.23       23.32     33.79 o 
  -4   7  15       57.80       73.29     32.79 o 
  -3   7  15        3.56       36.30     33.05 o 
  -2   7  15       44.35       33.60     33.44 o 
  -1   7  15       58.75       86.44     34.99 o 
   0   7  15       14.13       55.27     35.42 o 
   1   7  15        0.10        8.21     34.51 o 
   2   7  15       30.69       25.10     37.74 o 
 -14   0  16       91.56      116.05     48.25 o 
 -12   0  16      170.72      162.03     44.62 o 
 -10   0  16      119.85      136.02     22.99 o 
  -8   0  16      522.79      540.47     23.87 o 
  -6   0  16     1101.19     1140.71     44.49 o 
  -4   0  16      434.87      449.89     17.10 o 
  -2   0  16      299.26      286.84     16.89 o 
   0   0  16      215.20      197.37     17.14 o 
   2   0  16       27.87       33.79     14.03 o 
   4   0  16      129.21       98.70     12.99 o 
   6   0  16       61.32       91.26     32.75 o 
   8   0  16        0.19        8.54     36.81 o 
 -14   1  16       10.77       34.39     34.41 o 
 -13   1  16       40.50       87.19     32.49 o 
 -12   1  16       19.33       60.49     34.65 o 
 -11   1  16      168.92      201.84     17.31 o 
 -10   1  16       10.58       16.08      9.47 o 
  -9   1  16      542.54      550.67     21.15 o 
  -8   1  16       31.72       46.66     13.05 o 
  -7   1  16      791.51      869.40     16.11 o 
  -6   1  16        1.82        3.25     11.38 o 
  -5   1  16      180.94      185.08     13.00 o 
  -4   1  16        0.24        8.82      9.12 o 
  -3   1  16      194.38      188.50     11.23 o 
  -2   1  16        2.72       11.83     10.31 o 
  -1   1  16      241.45      245.53     17.30 o 
   0   1  16        1.65        1.84     16.95 o 
   1   1  16      112.05      133.45     17.35 o 
   2   1  16       18.48       31.11     12.99 o 
   3   1  16       13.74       11.06     15.24 o 
   4   1  16       55.80       58.19     17.26 o 
   5   1  16       96.39      108.68     23.15 o 
   6   1  16        2.50       31.13     22.93 o 
   7   1  16       16.91       31.12     22.95 o 
   8   1  16        1.77       15.77     25.16 o 
 -13   2  16        6.00       -4.55     34.07 o 
 -12   2  16       46.50       18.58     30.64 o 
 -11   2  16       24.25       25.33     30.50 o 
 -10   2  16      651.95      695.99     36.14 o 
  -9   2  16       51.06       67.82     15.56 o 
  -8   2  16      286.00      302.10     19.00 o 
  -7   2  16        1.86       -8.16     16.25 o 
  -6   2  16       65.71       66.74     16.33 o 
  -5   2  16      527.14      535.77     16.98 o 
  -4   2  16      187.94      174.35     14.88 o 
  -3   2  16        2.87       15.11     11.61 o 
  -2   2  16      230.52      240.22     14.41 o 
  -1   2  16        5.92       16.55     10.17 o 
   0   2  16      445.01      419.23     22.47 o 
   1   2  16       73.48       63.60     17.40 o 
   2   2  16       24.21       18.65     17.42 o 
   3   2  16       33.08       35.89     16.43 o 
   4   2  16       30.89       44.93     17.39 o 
   5   2  16       34.51       38.70     21.36 o 
   6   2  16       33.24       64.34     22.86 o 
   7   2  16       31.85       55.20     25.10 o 
   8   2  16       17.55       53.71     25.74 o 
 -13   3  16       60.81       88.18     34.70 o 
 -12   3  16        3.30        7.65     31.93 o 
 -11   3  16        1.04       -0.72     31.18 o 
 -10   3  16       11.88       19.75     24.20 o 
  -9   3  16       40.29       58.84     17.64 o 
  -8   3  16      114.18      116.43     17.32 o 
  -7   3  16      289.38      305.07     16.98 o 
  -6   3  16      118.42      118.32     14.58 o 
  -5   3  16      116.17      122.33     14.58 o 
  -4   3  16       24.47       19.86     10.39 o 
  -3   3  16       46.69       45.51      9.74 o 
  -2   3  16        9.89       22.13      9.62 o 
  -1   3  16       77.88       50.27     11.78 o 
   0   3  16       66.35       81.20     10.51 o 
   1   3  16       64.63       52.11     19.08 o 
   2   3  16        2.28        4.28     28.44 o 
   3   3  16        8.46       36.91     31.23 o 
   4   3  16      107.70      134.59     25.30 o 
   5   3  16       12.31       26.90     24.87 o 
   6   3  16        1.04       29.27     26.87 o 
   7   3  16        3.78       20.93     29.45 o 
 -12   4  16       90.85       61.42     33.89 o 
 -11   4  16       21.26       37.46     20.40 o 
 -10   4  16        0.94       21.22     19.54 o 
  -9   4  16        0.88        1.20     20.46 o 
  -8   4  16       37.21       50.55     20.29 o 
  -7   4  16       24.82       17.14     12.97 o 
  -6   4  16       17.87       28.71      7.23 o 
  -5   4  16       71.13       49.89     13.08 o 
  -4   4  16      434.35      417.42     18.92 o 
  -3   4  16      128.09      127.01     15.81 o 
  -2   4  16       23.75       26.33     14.29 o 
  -1   4  16        1.21       17.81     13.06 o 
   0   4  16       68.67       54.28     11.26 o 
   1   4  16        3.30       -2.39     13.75 o 
   2   4  16       52.48       56.59     16.64 o 
   3   4  16       13.07       -3.69     32.10 o 
   4   4  16        0.15       32.38     33.96 o 
   5   4  16        4.66       29.57     24.75 o 
   6   4  16        5.13       36.90     26.91 o 
 -11   5  16       23.06       17.91     28.75 o 
 -10   5  16        0.34        5.00     27.30 o 
  -9   5  16       17.60       48.78     29.74 o 
  -8   5  16        0.71       27.42     29.08 o 
  -7   5  16       32.82       71.28     28.30 o 
  -6   5  16       47.53       30.30     36.65 o 
  -5   5  16       97.13       99.47     29.58 o 
  -4   5  16       11.37        6.57     18.10 o 
  -3   5  16       51.46       54.33     15.28 o 
  -2   5  16       92.93       88.62     16.04 o 
  -1   5  16        5.77       18.88     15.72 o 
   0   5  16        0.58        5.76     11.85 o 
   1   5  16        0.47       25.62     30.93 o 
   2   5  16        5.62       18.27     34.12 o 
   3   5  16        9.69       36.77     26.83 o 
   4   5  16        2.27       26.45     28.32 o 
   5   5  16        5.51       30.01     36.30 o 
 -10   6  16        4.88       18.47     31.20 o 
  -9   6  16       21.75       15.18     31.48 o 
  -8   6  16        2.82       24.30     30.10 o 
  -7   6  16        2.16       33.65     29.90 o 
  -6   6  16        7.40       20.10     30.39 o 
  -5   6  16       11.19        8.69     30.26 o 
  -4   6  16       26.33       41.30     30.32 o 
  -3   6  16       14.63       29.54     31.41 o 
  -2   6  16       18.69       28.20     31.86 o 
  -1   6  16       24.43       42.97     31.90 o 
   0   6  16       34.26       55.30     32.76 o 
   1   6  16       23.91       54.65     34.80 o 
   2   6  16        9.41       -7.34     34.84 o 
   3   6  16       24.59       67.43     37.15 o 
   4   6  16       17.47       64.77     30.76 o 
  -7   7  16       22.05       50.85     35.16 o 
  -6   7  16        1.25        0.28     32.76 o 
  -5   7  16        0.00       12.90     33.17 o 
  -4   7  16       26.11       33.89     33.25 o 
  -3   7  16        0.20       60.80     34.96 o 
  -2   7  16       12.76       34.28     34.19 o 
  -1   7  16       15.73       11.52     44.44 o 
   0   7  16        1.48       27.86     35.09 o 
   1   7  16       20.65       52.46     37.26 o 
 -13   0  17        3.94       51.63     41.92 o 
 -11   0  17      470.55      577.03     53.30 o 
  -9   0  17       14.81       40.97     36.51 o 
  -7   0  17       71.72       64.37     17.85 o 
  -5   0  17        2.79        4.87     12.59 o 
  -3   0  17        4.25       14.30     14.46 o 
  -1   0  17        7.85        8.10     17.44 o 
   1   0  17       45.87       43.45     15.08 o 
   3   0  17       99.51      124.18     28.37 o 
   5   0  17      267.17      304.67     37.20 o 
   7   0  17       38.57      105.87     37.42 o 
 -13   1  17        3.03        9.04     31.26 o 
 -12   1  17       27.83       -8.15     30.62 o 
 -11   1  17        1.25       19.92     29.76 o 
 -10   1  17       30.56       16.90     17.92 o 
  -9   1  17       79.46       65.99     20.81 o 
  -8   1  17        7.67       17.95     10.10 o 
  -7   1  17       11.17        9.98     10.52 o 
  -6   1  17      123.12      145.86     12.62 o 
  -5   1  17       52.70       54.88     13.29 o 
  -4   1  17      284.26      245.01     12.63 o 
  -3   1  17        0.32        0.83     11.13 o 
  -2   1  17       11.06       18.13     11.45 o 
  -1   1  17        2.16       15.96     13.99 o 
   0   1  17      105.49      112.61     17.50 o 
   1   1  17        4.84       24.89     16.88 o 
   2   1  17       40.19       63.83     18.37 o 
   3   1  17        0.21       17.18     13.03 o 
   4   1  17        8.71       31.08     20.45 o 
   5   1  17       30.81       32.53     22.33 o 
   6   1  17       89.72      144.04     24.74 o 
   7   1  17       28.92       51.38     24.56 o 
 -13   2  17       12.74       21.42     33.69 o 
 -12   2  17        2.60        1.65     31.12 o 
 -11   2  17       44.23       41.37     30.70 o 
 -10   2  17       30.17       40.60     24.29 o 
  -9   2  17        7.95       23.19     18.53 o 
  -8   2  17        0.04        3.38     17.21 o 
  -7   2  17       16.48       33.06     16.91 o 
  -6   2  17      391.43      375.34     20.26 o 
  -5   2  17     1000.91     1003.36     25.15 o 
  -4   2  17      302.38      279.46     17.00 o 
  -3   2  17      143.27      115.41     13.56 o 
  -2   2  17       40.78       34.22     13.02 o 
  -1   2  17      146.74      152.16     12.45 o 
   0   2  17       25.84       51.44     16.37 o 
   1   2  17       67.50       79.80     18.40 o 
   2   2  17       39.80       49.53     16.45 o 
   3   2  17       23.38       31.77     16.69 o 
   4   2  17       10.18       25.66     20.88 o 
   5   2  17        2.49       44.92     22.49 o 
   6   2  17       36.30       43.29     24.15 o 
   7   2  17       56.06       64.63     26.02 o 
 -13   3  17        0.02        7.94     34.46 o 
 -12   3  17        0.00       31.59     32.76 o 
 -11   3  17       54.42       62.12     26.21 o 
 -10   3  17        3.49       31.87     24.43 o 
  -9   3  17       16.74       35.83     17.35 o 
  -8   3  17       10.00        1.65     16.23 o 
  -7   3  17      269.48      210.15     18.24 o 
  -6   3  17       92.69      106.98     17.17 o 
  -5   3  17       47.18       54.83     15.06 o 
  -4   3  17      370.37      335.46     26.95 o 
  -3   3  17        0.52        8.99     10.18 o 
  -2   3  17        3.05       17.45     10.49 o 
  -1   3  17      112.43      109.05     12.16 o 
   0   3  17        0.02        8.30     16.26 o 
   1   3  17        4.64       11.41     18.54 o 
   2   3  17      240.61      256.28     35.91 o 
   3   3  17       29.24       54.08     22.92 o 
   4   3  17      143.69      172.87     25.86 o 
   5   3  17        1.68       34.00     26.40 o 
   6   3  17       12.47       39.23     28.26 o 
 -12   4  17       16.44       59.47     37.84 o 
 -11   4  17        3.70       33.30     26.55 o 
 -10   4  17       30.10       46.94     20.18 o 
  -9   4  17       21.67        3.32     21.55 o 
  -8   4  17       92.54       63.43     21.59 o 
  -7   4  17      129.61      145.22     30.50 o 
  -6   4  17        0.44       23.11     20.18 o 
  -5   4  17        0.95       12.83     12.77 o 
  -4   4  17       24.93       17.25     14.50 o 
  -3   4  17        1.62       21.97     14.30 o 
  -2   4  17       13.42       24.12     14.55 o 
  -1   4  17        9.56       26.79     15.11 o 
   0   4  17        1.49        8.39      6.82 o 
   1   4  17       12.60       14.60     13.53 o 
   2   4  17        2.80       24.82     18.31 o 
   3   4  17       27.85       20.75     33.62 o 
   4   4  17        1.00       18.60     33.39 o 
   5   4  17        2.87       11.89     34.05 o 
 -10   5  17        0.07       14.71     29.31 o 
  -9   5  17       24.73       20.74     29.46 o 
  -8   5  17       40.55       58.58     30.29 o 
  -7   5  17        1.19        4.11     27.23 o 
  -6   5  17       14.31       15.91     20.17 o 
  -5   5  17       17.21       23.64     20.28 o 
  -4   5  17        0.12        8.48     19.10 o 
  -3   5  17       11.00       22.24     18.53 o 
  -2   5  17       22.24       22.48     18.43 o 
  -1   5  17        0.06       31.52     15.13 o 
   0   5  17       23.35       43.14     32.17 o 
   1   5  17      113.13      127.13     36.56 o 
   2   5  17        5.72        9.66     26.76 o 
   3   5  17        2.86        6.47     28.05 o 
   4   5  17        3.07       31.77     35.76 o 
  -9   6  17        0.81       38.18     32.11 o 
  -8   6  17       25.64       57.52     32.73 o 
  -7   6  17       11.76       31.95     30.57 o 
  -6   6  17       40.57       83.72     31.50 o 
  -5   6  17        4.81       -5.52     31.96 o 
  -4   6  17       21.71       45.71     33.13 o 
  -3   6  17        9.86       14.21     31.99 o 
  -2   6  17       11.23       26.46     18.71 o 
  -1   6  17        1.41       48.72     33.95 o 
   0   6  17        8.92       25.14     58.04 o 
   1   6  17       12.56       -2.62     36.57 o 
   2   6  17        0.13        5.79     38.30 o 
  -5   7  17       49.11       63.01     35.04 o 
  -4   7  17        2.03       38.76     35.25 o 
  -3   7  17       30.99       50.71     35.47 o 
  -2   7  17        0.28       26.94     36.08 o 
  -1   7  17       30.95       60.22     37.65 o 
 -12   0  18       32.81       61.05     43.22 o 
 -10   0  18      595.53      591.62     54.42 o 
  -8   0  18       70.64       31.20     25.37 o 
  -6   0  18       42.14       30.84     11.96 o 
  -4   0  18     1460.17     1583.58     34.08 o 
  -2   0  18      449.48      445.16     23.97 o 
   0   0  18      368.04      348.31     28.76 o 
   2   0  18      132.87      190.92     29.49 o 
   4   0  18      118.12      169.56     54.29 o 
   6   0  18       31.23       80.66     35.94 o 
 -13   1  18       12.75        9.31     33.92 o 
 -12   1  18        0.05        2.38     32.26 o 
 -11   1  18        0.01        6.59     34.37 o 
 -10   1  18        1.51        6.56     29.82 o 
  -9   1  18        1.32       12.37      7.36 o 
  -8   1  18       46.71       45.30     10.74 o 
  -7   1  18      156.21      149.15     12.13 o 
  -6   1  18       45.63       50.46     12.03 o 
  -5   1  18      368.21      384.96     17.11 o 
  -4   1  18       83.44       96.53     12.66 o 
  -3   1  18      146.02      154.74     13.28 o 
  -2   1  18        2.54       13.62     11.99 o 
  -1   1  18      319.44      339.04     16.98 o 
   0   1  18       34.00       30.34     14.07 o 
   1   1  18      254.55      304.81     24.94 o 
   2   1  18        0.03       14.83     18.31 o 
   3   1  18       72.09       89.49     20.84 o 
   4   1  18       13.27       47.04     21.86 o 
   5   1  18       75.13      119.34     24.59 o 
   6   1  18        3.05        6.16     23.68 o 
 -13   2  18       13.68       70.76     35.55 o 
 -12   2  18       44.01       61.03     33.20 o 
 -11   2  18       22.08        6.53     31.57 o 
 -10   2  18       14.32       29.14     23.81 o 
  -9   2  18        0.30       32.30     23.58 o 
  -8   2  18       14.92       29.10     18.16 o 
  -7   2  18        1.27        4.58     16.87 o 
  -6   2  18      551.49      571.20     29.95 o 
  -5   2  18      277.50      315.54     17.01 o 
  -4   2  18      545.21      564.42     20.50 o 
  -3   2  18       77.12       59.83     15.34 o 
  -2   2  18      139.59      143.00     19.81 o 
  -1   2  18        1.84        5.48     15.68 o 
   0   2  18      103.54      152.95     18.75 o 
   1   2  18       66.73      101.07     20.09 o 
   2   2  18      106.46      123.12     21.63 o 
   3   2  18        3.89       17.81     19.42 o 
   4   2  18      201.69      234.03     24.26 o 
   5   2  18       88.25      111.20     24.55 o 
   6   2  18       17.34       59.41     25.62 o 
 -12   3  18        7.55       44.92     32.98 o 
 -11   3  18        3.44       10.63     25.81 o 
 -10   3  18        5.26       26.98     24.63 o 
  -9   3  18       18.86       36.26     27.58 o 
  -8   3  18       16.43       24.73     22.24 o 
  -7   3  18        1.59        4.45     17.09 o 
  -6   3  18        4.45       19.56     15.74 o 
  -5   3  18        0.02        8.24     14.69 o 
  -4   3  18      161.98      148.71     23.95 o 
  -3   3  18        0.31        8.06     12.01 o 
  -2   3  18        7.06       13.75     10.83 o 
  -1   3  18      169.18      192.51     13.35 o 
   0   3  18        1.06       11.98     17.05 o 
   1   3  18        7.04       26.35     30.50 o 
   2   3  18       15.98       24.78     31.31 o 
   3   3  18        0.38        4.55     22.16 o 
   4   3  18      106.12      144.04     26.79 o 
   5   3  18        0.43       23.83     26.68 o 
 -11   4  18        0.96        2.88     27.04 o 
 -10   4  18       35.99       52.23     30.33 o 
  -9   4  18       11.17       49.25     22.50 o 
  -8   4  18       35.41       40.14     22.01 o 
  -7   4  18        0.24       13.53     20.82 o 
  -6   4  18       12.69       27.95     20.64 o 
  -5   4  18        6.46       17.50     19.12 o 
  -4   4  18        0.57      -12.72     18.84 o 
  -3   4  18        1.01       21.11     14.97 o 
  -2   4  18       86.20      112.86     18.39 o 
  -1   4  18        7.83       29.72     16.84 o 
   0   4  18      207.07      179.24     33.46 o 
   1   4  18        4.36       10.46     30.95 o 
   2   4  18        2.12        8.46     32.74 o 
   3   4  18        2.75       11.52     33.79 o 
   4   4  18        5.63       42.66     34.25 o 
 -10   5  18        5.05        6.58     23.69 o 
  -9   5  18       55.85       99.82     25.08 o 
  -8   5  18        3.66        7.25     21.65 o 
  -7   5  18       86.06      107.84     23.73 o 
  -6   5  18       16.92       30.90     22.27 o 
  -5   5  18        5.21       20.73     21.13 o 
  -4   5  18        0.40        7.86     20.49 o 
  -3   5  18       31.99       21.58     19.46 o 
  -2   5  18       45.17       47.12     18.09 o 
  -1   5  18        0.17       40.68     31.62 o 
   0   5  18        0.73       10.40     32.90 o 
   1   5  18       11.37        4.52     34.37 o 
   2   5  18        3.59       31.84     28.78 o 
   3   5  18       26.47       12.15     36.35 o 
  -8   6  18        8.68       40.20     32.78 o 
  -7   6  18        0.28       57.23     43.20 o 
  -6   6  18       20.76       68.76     33.79 o 
  -5   6  18        7.97       21.23     22.89 o 
  -4   6  18        4.46       17.23     21.43 o 
  -3   6  18        0.01        8.27     20.98 o 
  -2   6  18       28.09       69.66     35.54 o 
  -1   6  18        1.45       29.51     34.68 o 
   0   6  18        9.07       39.80     36.76 o 
   1   6  18        4.13       14.68     37.87 o 
 -13   0  19       14.34       73.95     47.03 o 
 -11   0  19       31.67       87.76     43.66 o 
  -9   0  19       59.97       19.61     46.97 o 
  -7   0  19      101.30       84.16     10.98 o 
  -5   0  19      562.68      501.68     21.77 o 
  -3   0  19       31.95       50.04     17.12 o 
  -1   0  19       72.60       76.87     23.94 o 
   1   0  19       83.80       78.15     26.72 o 
   3   0  19        7.20       35.52     28.92 o 
   5   0  19        0.21       43.46     33.11 o 
 -12   1  19       67.47      107.13     43.56 o 
 -11   1  19        1.71        1.95     30.27 o 
 -10   1  19       81.72       83.77     32.50 o 
  -9   1  19       19.78       11.11     22.81 o 
  -8   1  19      134.46      125.14     15.20 o 
  -7   1  19       12.58       28.06     11.39 o 
  -6   1  19       22.87       28.95     12.57 o 
  -5   1  19       47.96       48.60     13.50 o 
  -4   1  19        3.57       11.06     11.06 o 
  -3   1  19       29.17       32.61     12.12 o 
  -2   1  19      106.42      115.07     14.68 o 
  -1   1  19        6.95       21.85     13.87 o 
   0   1  19      105.22      111.55     16.06 o 
   1   1  19       11.45       22.70     18.26 o 
   2   1  19        1.47       14.17     19.24 o 
   3   1  19        0.00       13.79     20.50 o 
   4   1  19        0.20       27.56     22.52 o 
   5   1  19        6.23       24.89     23.58 o 
 -12   2  19        1.31       26.97     32.43 o 
 -11   2  19       61.14       91.74     32.47 o 
 -10   2  19       10.35       23.59     24.61 o 
  -9   2  19       56.65       75.15     24.39 o 
  -8   2  19       24.69       41.64     22.22 o 
  -7   2  19       51.29       62.17     13.88 o 
  -6   2  19       18.01       32.28     14.04 o 
  -5   2  19       82.09       97.42     16.00 o 
  -4   2  19        1.49        5.03     15.57 o 
  -3   2  19      150.03      159.58     21.36 o 
  -2   2  19       35.83       49.88     19.31 o 
  -1   2  19      143.40      139.73     29.20 o 
   0   2  19       48.08       50.92     17.25 o 
   1   2  19       38.45       53.63     18.77 o 
   2   2  19        0.00       21.35     18.87 o 
   3   2  19        0.03       13.96     20.09 o 
   4   2  19       39.15       68.80     22.29 o 
   5   2  19       64.05       99.21     25.30 o 
 -11   3  19        0.05       10.23     26.87 o 
 -10   3  19       12.26       31.97     25.02 o 
  -9   3  19       20.45       44.87     24.67 o 
  -8   3  19       31.94       45.44     23.01 o 
  -7   3  19       29.19       38.58     25.01 o 
  -6   3  19      122.32      124.23     26.47 o 
  -5   3  19        4.37       24.14     23.61 o 
  -4   3  19      142.60      157.08     25.10 o 
  -3   3  19        7.87       17.53     12.42 o 
  -2   3  19      118.60      107.16     13.92 o 
  -1   3  19        3.54       34.39     12.52 o 
   0   3  19       10.17       24.47     16.92 o 
   1   3  19       22.30       29.67     29.60 o 
   2   3  19       13.29        9.87     22.01 o 
   3   3  19        3.80       29.41     23.13 o 
   4   3  19       47.61       88.14     37.31 o 
 -10   4  19        0.07       11.68     29.60 o 
  -9   4  19       13.86        9.38     28.63 o 
  -8   4  19        5.55        3.50     28.86 o 
  -7   4  19       67.73       85.32     41.40 o 
  -6   4  19       69.58       92.89     23.05 o 
  -5   4  19      213.31      213.16     23.68 o 
  -4   4  19        0.49       18.25     20.27 o 
  -3   4  19        6.79       23.46     22.48 o 
  -2   4  19        4.33       -7.33     22.58 o 
  -1   4  19       22.24       24.45     29.11 o 
   0   4  19        1.72       -2.78     30.87 o 
   1   4  19        5.57       12.38     31.42 o 
   2   4  19        0.82        7.36     34.30 o 
   3   4  19       11.88       67.69     37.33 o 
  -9   5  19       25.50       55.71     24.89 o 
  -8   5  19        8.55       31.81     24.23 o 
  -7   5  19        1.04       17.16     23.37 o 
  -6   5  19       72.72       76.13     24.56 o 
  -5   5  19       85.25       79.67     23.33 o 
  -4   5  19       13.64       27.35     20.96 o 
  -3   5  19       13.21       30.45     19.85 o 
  -2   5  19       29.82       30.31     34.18 o 
  -1   5  19      115.45      147.44     37.82 o 
   0   5  19        0.27       18.20     34.38 o 
   1   5  19        1.09       14.99     34.02 o 
   2   5  19        1.23        5.48     34.66 o 
  -6   6  19       43.49       69.21     24.44 o 
  -5   6  19       15.39       26.52     24.24 o 
  -4   6  19       41.96       60.15     23.49 o 
  -3   6  19       30.97       38.00     36.76 o 
  -2   6  19       38.01       74.79     37.57 o 
  -1   6  19        0.01       36.00     36.89 o 
 -12   0  20        2.64       -8.27     49.79 o 
 -10   0  20       25.04       15.11     50.60 o 
  -8   0  20        4.29      -13.67     28.61 o 
  -6   0  20     1200.26     1255.07     42.53 o 
  -4   0  20        1.22       36.93     17.31 o 
  -2   0  20        7.39       10.08     21.36 o 
   0   0  20       52.50       50.31     25.84 o 
   2   0  20       93.54      115.00     30.85 o 
   4   0  20       79.28      150.77     51.53 o 
 -12   1  20       31.47       49.61     34.61 o 
 -11   1  20        7.87       30.73     31.98 o 
 -10   1  20       14.11       17.64     24.93 o 
  -9   1  20        0.89       28.77     23.40 o 
  -8   1  20        2.62       37.53     23.37 o 
  -7   1  20       36.13       37.92     12.83 o 
  -6   1  20       11.66       25.83     13.27 o 
  -5   1  20      147.29      152.02     14.79 o 
  -4   1  20       18.54       31.13     12.02 o 
  -3   1  20       18.24       28.46     12.58 o 
  -2   1  20        1.45        8.55     15.57 o 
  -1   1  20       15.29       30.99     16.17 o 
   0   1  20        2.62       11.59     17.85 o 
   1   1  20        1.50       18.85     19.01 o 
   2   1  20        5.33        8.57     19.95 o 
   3   1  20       64.02      102.47     22.62 o 
   4   1  20        0.03       35.50     22.97 o 
 -11   2  20        6.21       24.67     32.97 o 
 -10   2  20        0.61        9.99     24.44 o 
  -9   2  20       28.02       70.13     25.38 o 
  -8   2  20        1.97       15.99     14.90 o 
  -7   2  20       24.05       53.68     21.26 o 
  -6   2  20        0.10       11.20     15.94 o 
  -5   2  20       31.78       23.11     18.82 o 
  -4   2  20        0.79       15.47     16.14 o 
  -3   2  20       79.76       88.88     20.16 o 
  -2   2  20        4.79       14.12     18.13 o 
  -1   2  20       24.72       68.18     27.95 o 
   0   2  20       85.25      129.80     18.84 o 
   1   2  20        3.53        1.67     18.61 o 
   2   2  20       11.56       30.88     20.30 o 
   3   2  20        0.45       17.67     20.79 o 
   4   2  20        2.55       37.57     23.06 o 
 -11   3  20       18.32       42.82     27.29 o 
 -10   3  20       25.65       52.78     26.30 o 
  -9   3  20       20.71       36.19     24.75 o 
  -8   3  20        5.84       35.19     24.79 o 
  -7   3  20        4.80       23.72     27.36 o 
  -6   3  20        0.33       13.94     25.09 o 
  -5   3  20        8.82       35.12     24.56 o 
  -4   3  20       33.53       38.96     20.13 o 
  -3   3  20       36.96       58.72     20.16 o 
  -2   3  20        5.21       24.00     21.05 o 
  -1   3  20        0.90       14.07     28.02 o 
   0   3  20        2.53       10.96     29.27 o 
   1   3  20        0.08       31.00     31.26 o 
   2   3  20        0.14       -3.87     33.25 o 
   3   3  20        9.55       15.48     34.84 o 
  -9   4  20        3.73       18.46     31.07 o 
  -8   4  20       10.56       47.80     28.72 o 
  -7   4  20       15.52       39.83     26.61 o 
  -6   4  20       12.17       32.99     26.16 o 
  -5   4  20       21.44       35.45     25.27 o 
  -4   4  20        2.87       27.45     24.19 o 
  -3   4  20       28.43       35.36     23.17 o 
  -2   4  20        5.65       14.26     30.38 o 
  -1   4  20       15.88       48.36     33.85 o 
   0   4  20       15.63       32.10     31.83 o 
   1   4  20       10.90       36.15     33.76 o 
   2   4  20        9.24       19.41     34.28 o 
  -7   5  20       37.67       41.64     25.55 o 
  -6   5  20       32.07       72.84     23.62 o 
  -5   5  20        2.76       30.90     22.87 o 
  -4   5  20        4.90       24.18     21.28 o 
  -3   5  20       10.85       58.58     35.22 o 
  -2   5  20       17.05       52.76     65.27 o 
  -1   5  20       16.77       38.51     54.91 o 
   0   5  20        3.57       58.01     34.29 o 
 -11   0  21       11.59       -7.29     55.49 o 
  -9   0  21       11.70       10.14     35.87 o 
  -7   0  21       54.56       60.95     29.87 o 
  -5   0  21      589.85      515.53     35.17 o 
  -3   0  21      112.64      147.70     24.06 o 
  -1   0  21      183.23      225.75     27.91 o 
   1   0  21       15.20       28.21     27.80 o 
   3   0  21       23.42       41.61     31.32 o 
 -11   1  21        2.83       15.05     32.64 o 
 -10   1  21       16.41       25.33     25.12 o 
  -9   1  21        0.00       11.15     25.76 o 
  -8   1  21        9.05       10.70     26.37 o 
  -7   1  21        0.63        9.46     13.90 o 
  -6   1  21       87.44      101.10     15.84 o 
  -5   1  21       50.76       79.35     15.86 o 
  -4   1  21      356.59      352.68     16.80 o 
  -3   1  21        1.27       32.07     13.84 o 
  -2   1  21       17.95       50.75     16.22 o 
  -1   1  21        0.72        4.44     16.12 o 
   0   1  21       20.86       47.53     18.68 o 
   1   1  21       21.13       26.53     20.00 o 
   2   1  21       84.33      108.27     21.87 o 
   3   1  21        0.04       14.34     22.53 o 
 -10   2  21       24.96       59.76     26.41 o 
  -9   2  21       12.38       59.23     24.87 o 
  -8   2  21        7.28       62.70     24.74 o 
  -7   2  21       15.26       41.04     21.01 o 
  -6   2  21       83.03       79.53     16.28 o 
  -5   2  21       32.41       30.49     19.60 o 
  -4   2  21       10.89       22.48     19.49 o 
  -3   2  21       10.59       39.53     19.35 o 
  -2   2  21        2.77        9.37     18.07 o 
  -1   2  21       16.31       18.92     20.07 o 
   0   2  21        2.67       10.76     21.03 o 
   1   2  21       34.88       52.71     20.01 o 
   2   2  21        2.06       13.66     20.86 o 
   3   2  21       15.75       20.71     26.12 o 
 -10   3  21       11.53       32.58     25.64 o 
  -9   3  21        1.84       49.14     25.49 o 
  -8   3  21        2.39       29.36     29.27 o 
  -7   3  21        0.02       17.35     27.89 o 
  -6   3  21       18.15       29.64     18.96 o 
  -5   3  21        4.26        8.51     20.38 o 
  -4   3  21       33.49       31.88     20.86 o 
  -3   3  21        0.76       18.87     20.81 o 
  -2   3  21        5.15       15.60     28.55 o 
  -1   3  21        3.60       13.42     29.00 o 
   0   3  21       58.08       74.74     34.56 o 
   1   3  21       15.59        9.42     33.00 o 
   2   3  21       22.10       49.74     34.59 o 
  -8   4  21        5.85       55.71     29.60 o 
  -7   4  21       16.69       38.71     29.57 o 
  -6   4  21        0.12       47.08     27.57 o 
  -5   4  21        4.14       24.22     25.55 o 
  -4   4  21        0.21       11.01     24.92 o 
  -3   4  21       54.82       49.89     30.33 o 
  -2   4  21        3.50       50.20     31.72 o 
  -1   4  21        8.64       48.76     31.66 o 
   0   4  21        0.72        8.20     31.66 o 
  -5   5  21        0.38       27.41     23.19 o 
  -4   5  21      108.39      171.61     54.99 o 
  -3   5  21       11.19       20.75     55.48 o 
 -10   0  22       30.07       28.82     53.94 o 
  -8   0  22        0.20      -14.23     29.33 o 
  -6   0  22       69.76      111.07     29.85 o 
  -4   0  22        8.23       18.92     21.54 o 
  -2   0  22       18.84       35.36     23.05 o 
   0   0  22        2.57       17.41     27.66 o 
   2   0  22        0.93        8.23     30.64 o 
 -10   1  22        3.94        3.95     28.26 o 
  -9   1  22        2.84        3.04     26.38 o 
  -8   1  22       19.98       20.27     26.81 o 
  -7   1  22        0.16       22.59     20.62 o 
  -6   1  22        4.90       36.38     14.84 o 
  -5   1  22       68.18       78.98     16.94 o 
  -4   1  22       34.72       37.56     13.83 o 
  -3   1  22        1.18        9.93     15.98 o 
  -2   1  22        5.72       25.82     16.27 o 
  -1   1  22       38.68       49.82     17.45 o 
   0   1  22        1.17       14.59     18.93 o 
   1   1  22       22.26       26.89     20.83 o 
   2   1  22        6.49       29.13     22.01 o 
  -9   2  22       16.30       60.93     26.90 o 
  -8   2  22       26.71       73.28     26.54 o 
  -7   2  22        4.58       41.45     36.90 o 
  -6   2  22       23.16       20.01     19.64 o 
  -5   2  22        4.24       19.20     20.27 o 
  -4   2  22       39.55       75.51     21.15 o 
  -3   2  22        0.03       10.40     23.36 o 
  -2   2  22       51.18       69.72     27.84 o 
  -1   2  22        3.54        2.28     29.86 o 
   0   2  22       23.18       54.98     30.55 o 
   1   2  22        2.57       12.87     31.08 o 
  -8   3  22       15.65       38.79     30.83 o 
  -7   3  22       70.99       81.90     21.45 o 
  -6   3  22        8.12       34.86     21.18 o 
  -5   3  22       73.13       83.81     27.25 o 
  -4   3  22        4.46       20.17     21.94 o 
  -3   3  22        9.76       30.43     29.27 o 
  -2   3  22       21.07       36.48     28.49 o 
  -1   3  22       14.31       39.02     30.54 o 
   0   3  22        3.77       12.32     31.70 o 
  -6   4  22       56.99       85.59     30.72 o 
  -5   4  22       13.31       35.58     34.06 o 
  -4   4  22        7.87       31.85     30.91 o 
  -3   4  22       45.71       65.22     32.52 o 
  -2   4  22       13.44       48.67     33.54 o 
  -9   0  23        2.41       33.39     31.51 o 
  -7   0  23      156.51      194.05     34.99 o 
  -5   0  23       76.29      153.79     30.20 o 
  -3   0  23       24.65       39.78     23.28 o 
  -1   0  23       48.02       75.87     27.31 o 
  -8   1  23        0.00       34.50     28.28 o 
  -7   1  23        3.17       21.59     21.14 o 
  -6   1  23       21.31       57.45     21.04 o 
  -5   1  23       16.86       15.30     16.66 o 
  -4   1  23        2.81       23.23     14.15 o 
  -3   1  23        1.37       15.13     15.79 o 
  -2   1  23        0.03       24.17     17.18 o 
  -1   1  23       13.99       43.85     18.83 o 
   0   1  23       31.33       62.13     19.92 o 
  -8   2  23        1.46       14.17     41.39 o 
  -7   2  23        4.27       16.61     30.92 o 
  -6   2  23      170.52      222.60     34.09 o 
  -5   2  23       31.15       51.24     22.30 o 
  -4   2  23        1.27       24.98     21.00 o 
  -3   2  23        5.33       15.92     27.69 o 
  -2   2  23        4.73       13.76     27.80 o 
  -1   2  23        5.65       26.12     30.28 o 
  -6   3  23        1.09       26.28     22.30 o 
  -5   3  23        9.38       25.05     22.47 o 
  -4   3  23       17.89       20.53     28.22 o 
  -3   3  23        9.26       33.01     29.00 o 
  -6   0  24       73.14      144.86     33.27 o 
  -4   0  24       12.23       26.62     40.12 o 
  -6   1  24        0.52       29.36     31.15 o 
  -5   1  24       13.48       41.06     29.08 o 
  -4   1  24       19.44       11.92     25.15 o 
  -3   1  24       27.53       55.55     27.26 o 
                                                 
